# Supplementary material for: Development of a novel prediction method of cis-elements to hypothesize collaborative functions of cis-element pairs in iron-deficient rice
Source: Rice (N Y). 2013 Sep 22;6:22. doi: 10.1186/1939-8433-6-22 (PMC4883709; doi:10.1186/1939-8433-6-22)
Supplement: Supplementary file 1 — Additional file 1: Motifs predicted by MotifSampler, MEME and SIFT. (XLSX 33 KB) [file 12284_2013_62_MOESM1_ESM.xlsx]

## Sheet: Sheet1
Kakei et al., Additional file table 1-1
Motifs including binding sequences of IDEF1, IDEF2 or OsIRO2 was hatched in blue.
	(MotifSampler)			(MEME)			(SIFT)
Rank	consensus	Highest ll		Motif	E-value		Significant sequence	p-value
1	TwTATwTw	296.75		AAAT[AC][AG]A[CG]A	460000000		ACTCGTCACC	2.25e-06
2	AwATATnT	294.21		A[AT][AT]TAG	420000000		GTCCAATGGA	1.46e-05
3	ATATATwT	293.66		TTTT[CT]T	380000000		GAACTGATTC	2.62e-05
4	nTATATwT	291.22		T[CT]TTTT	380000000		ATCTGCTATA	4.53e-05
5	TATwTwTw	290.76		TTTT[CT]T	380000000		GCAGACTTA	5.19e-05
6	TATATwTT	288.36		A[AG]AAAA	380000000		CTCGTCACCA	5.42e-05
7	AwATATwT	283.94		AAAA[AG]A	380000000		CAAGAGATAG	5.79e-05
8	AnATATwT	283.2		[AC]AAAAA	380000000		TAGCTATATC	7.44e-05
9	ACrTGTCm	281.83		A[AG]AAAA	380000000		TGGGGGCGCG	8.22e-05
10	wTATATnT	279.86		TTTTT[CT]	380000000		TTGACTCCTC	8.38e-05
11	AnAwAAAA	279.38		TTT[AT]G[AT]TT	350000000		TGTAGTGTG	9.24e-05
12	ACrTGTsn	278.47		[AG][AG]AAGA	350000000		GTCCAATGG	0.000137
13	TATATwTn	276.23		CT[AG][AT]AAA	350000000		GTGGGGGCGC	0.000147
14	AAAAAAAA	274.75		[GT]A[AG]AGA	350000000		GCGAAGCCT	0.000149
15	AAAnAAAA	274.18		T[CG]TTT[CT]TT	340000000		GAACTGGTT	0.000178
16	GGAGrrrG	273.62		TCC[CT][AC][AC]	330000000		GTTTCAGATG	0.000195
17	sTAsTAsT	271.92		T[CT]TC[CT]TT	320000000		ACAGTTTGTA	0.000231
18	AkAnAAAA	270.57		AA[AG]A[AG]AC	320000000		GAGGAGTCA	0.000252
19	TAsTAsTA	269.77		T[CT]C[CT]TTT	320000000		ATCCGACGTG	0.000259
20	TTTwTTTT	266.89		AAAA[AT]AAAA	310000000		TACTGCTACT	0.000271
21	AGAAAwAw	266.52		TTT[CT]TTTT	310000000		GTAGTGTG	0.000275
22	AAArAAAA	266.22		TT[GT]ATTTT	310000000		GCCGGCAGCA	0.000297
23	ATATATTT	265.67		TTTT[AT][AT][CT]CC	300000000		TGAATCCAAT	0.00034
24	TTwTwTTT	265.13		TT[GT]GA[AG]AA	290000000		GTGACGAGT	0.000344
25	wwTATTTT	264.74		TT[CT][GT]TCTT	290000000		TCTTAGAAAT	0.000349
26	TTTTTTTT	264.54		TTG[GT]T[CT]TT	290000000		GAATCCAATT	0.000396
27	AwATATrT	262.94		TC[CT]TA[GT]TTT	270000000		GGATAAGGG	0.000401
28	TTTTwTTT	261.51		TCTT[AT][AC]A[CT]CT	250000000		TTACACACAT	0.000411
29	nATATATA	260.75		TTTTTT	230000000		ATGCGTGCAT	0.000475
30	rGArrGAG	260.45		TTTTTT	230000000		GGGGGCGCG	0.000495
31	AAGAAAAr	259.57		AAAAAA	230000000		CTCTGCTGT	0.000501
32	nAyATATA	259.4		ATTTTT	230000000		TCTCTCAAAC	0.000528
33	AsTAsTAy	258.63		AAAAAA	230000000		CCAGTTCCC	0.000553
34	GGAGrGrG	257.72		ATTTTT	230000000		GCAGCGTCC	0.000584
35	sTACTAsT	257.03		TTTTTT	230000000		ATCTTCTGAA	0.000598
36	wTATATTT	256.98		TAAAAA	230000000		TACTACTACT	0.000605
37	AAAwAwAT	256.94		TTTAG[AT]	230000000		TGCGTGCAT	0.000615
38	ArAAAAAA	254.76		AAAG[AT]TA	220000000		GCCCCACGG	0.000618
39	wCTymwCT	254.59		G[AT]AAAAA	220000000		AGAAATATAT	0.000664
40	TAsTAsTn	253.89		TTT[GT]CT	210000000		ACGTGTC	0.00071
41	AwATATAT	253.35		TTC[CT]TT	210000000		CAAATGTGCA	0.000717
42	TAyTwTTA	253.32		TT[CT]TTC	210000000		CGTGTGGGCC	0.000725
43	wTAAAAwA	253.14		TC[GT]ATT	210000000		TAGAAATATA	0.000791
44	AsTAsTAn	252.65		TTTC[CT]T	210000000		TATTACATCA	0.00082
45	wwATATAT	251.99		T[CT]CTTT	210000000		AGATAATACT	0.000828
46	AyATATnT	251.98		TTT[CT]TC	210000000		CCGACTTAA	0.000898
47	AmATATkT	251.88		GAA[AG]AA	210000000		ATATCACATG	0.00107
48	nAnATATA	250.89		CT[AC]TTT	210000000		CCTAGTCG	0.00123
49	ACTAsTny	250.78		AAAAAAA	210000000		AAATCTTTGT	0.00128
50	TAsTAsTr	250.57		AAGAA[AG]	210000000		CCACGTGTCA	0.0013
		Top 50			Top 50			Top 50
Additional file 1 table 1-2
	(MotifSampler)			(MEME)			(SIFT)
	consensus	Highest ll		Motif	E-value		Significant sequence	p-value
51	AsTAsTAs	250.54		TTTTTTT	210000000		ACGTGTCA	0.00131
52	wkAAAAAA	250.54		AA[AG]CAA	210000000		AAAATTACTG	0.00132
53	kAAAAAAA	250.03		AAA[AG]AG	210000000		GAATTTTATG	0.00133
54	AnATATTT	249.78		AAATTTTT	200000000		TGACATATA	0.00134
55	mCACGTGT	249.12		T[CT]TCTTT	200000000		ACGTACGGT	0.00142
56	wGAAAAAA	248.41		AAA[AC]GAA	200000000		TGCAAATGTG	0.00146
57	nTAsTAsT	247.41		TTTT[AT]TTC	200000000		TGCAAGATTT	0.00151
58	sACryGTs	247		TTTTTTTT	200000000		ATCCGACGT	0.00153
59	TnTTTTTT	245.41		T[CT][CT]CTC	190000000		CACGTCCAT	0.00159
60	AwATATAn	245.24		[AG]AGA[AG]G	190000000		CTGGACACA	0.00173
61	ACTAsTAy	245.14		TAA[CT][CG]GAAA	190000000		AAATGTGCAA	0.00187
62	nTACTAnT	245.1		AG[AG][AG][CG]AGA	190000000		TGTCTTAGA	0.00195
63	TATATATn	244.81		AAAA[CG]AAAAA	190000000		AGCGTTATT	0.00197
64	AyATATwT	243.97		AA[CT]TTTTC	180000000		TAGCAGACT	0.00199
65	sACAyGTs	242.78		CT[CT][CT]TTC	180000000		GGGGGCGC	0.002
66	TwTTATyT	242.66		C[AT]AA[AG]AAAG	170000000		TGGGGGCGC	0.00208
67	rTAsTAGT	241.94		AG[AT][CT]AAAGA	170000000		AATAATGA	0.00212
68	TATwTTTT	240.89		TTTTTTTTTT	170000000		TCATTATT	0.00212
69	ACTAsTrn	240.82		TAAAATAAAA	170000000		ATGATGCAC	0.00212
70	AAAAwAAA	240.73		A[CG]GAA[AC]A[AG]GA	160000000		ACGTGTCCA	0.00216
71	nCACryGy	240.11		AGAA[AG][AT]CAAA	160000000		CAGCTTGTA	0.00268
72	sACrTGTs	239.52		TC[CT]T[AT]TTTCT	160000000		GGGATAAGG	0.00268
73	AwAAAAAA	239.26		GA[AG]G[AG]A[AG]AG	150000000		AGAATTCTC	0.00271
74	ssnCGnCG	238.79		GT[CG]AAA	140000000		CCAGCTTGT	0.00286
75	wTATATwT	238.44		TTCTTT	120000000		TAGCTTAATT	0.00292
76	AAAGAAAA	238.37		TTCTTT	120000000		TCTGTTGGG	0.00302
77	AGAAAAAA	238.09		AAAGAA	120000000		GATATAGCT	0.00335
78	rrrGAGrG	237.89		AGAAAA	120000000		AGAAAGAGAG	0.00352
79	sACATGTs	237.68		GTTTTT	120000000		ATGAATTGGA	0.00357
80	AkAAAAAA	237.67		AAAAAG	120000000		TATAGCAGA	0.00363
81	TATATAwA	236.88		TTTTCT	120000000		ACTTAATTAG	0.00375
82	GGrrGAGr	235.78		TTTTCTTT	110000000		ATAGCAGAT	0.00382
83	rrrnAGAG	235.6		CAAAG[AG]	110000000		AGATTTAGC	0.00389
84	GGArGrGG	235.39		[AC]CTTTC	110000000		TGGACACGTC	0.00394
85	nAwATATA	235.21		CT[CT]TTC	110000000		TACATGACT	0.00403
86	mCACrTGT	234.99		TCTC[CT]T	110000000		TGGTTAATTT	0.0041
87	sGCCGCGs	234.69		TT[AT]GTTTC	110000000		TGTGCTAG	0.00415
88	TAywAkTw	234.69		TTCC[CT]T	110000000		GATAATACT	0.00426
89	rGAGrGAG	233.73		TTTTGA[AG]C	100000000		TATCACATG	0.00432
90	nGAyGTGw	233.05		CTCT[CT]TT	100000000		GTCCAATG	0.00434
91	AmATATwT	232.7		GTTTTT	100000000		GACACGTGG	0.00441
92	TwTTwTTT	232.53		TTTTGTTTTT	98000000		TGTATGCATG	0.00443
93	kAyATATw	231.69		C[AT]A[AG]TTCCT	98000000		GATGTAATA	0.00452
94	sGCsGCGs	231.07		CTTTTC	58000000		ATAACAACC	0.0049
95	wAnAAATA	230.4		AGAGAA	58000000		CCGGCAGCA	0.00493
96	TwTTTTAw	230.37		TTTTCTC	57000000		AACTGATTC	0.00495
97	GGrAGrGr	230.23		G[AG]AGG[AG][AG]GAG	42000000		TACTGCTAC	0.00497
98	TATwwTTT	230.1		CCTC[AT]C[CT]CTC	13000000		TTAAGTCG	0.00505
99	CynyCTCC	229.81		CTCCTC	12000000		TGGCCCACG	0.00509
100	GGrrGAGG	229.27		CTCCTCTTC	6400000		TACCCGCG	0.00515
		Top 100			Top 100			Top 100

## Sheet: Sheet2
(MotifSampler) command: MotifSampler -f Top50.fasta -b bg.fasta -n 10 -r 100				(MEME) command: meme Top50.fasta -dna -nmotifs 10 -maxw 10 -bfile background.txt			(SIFT) Top50.fasta was used and bg.fasta was set to background.
