# Supplementary material for: Development of a novel prediction method of cis-elements to hypothesize collaborative functions of cis-element pairs in iron-deficient rice
Source: Rice (N Y). 2013 Sep 22;6:22. doi: 10.1186/1939-8433-6-22 (PMC4883709; doi:10.1186/1939-8433-6-22)
Supplement: Supplementary file 3 — Additional file 3: Enrichment and Annotation of predicted by MAMA using microarray data from iron-deficient. (XLSX 30 KB) [file 12284_2013_62_MOESM3_ESM.xlsx]

## Sheet: Sheet1
Kakei et al., Additional file 3
Enrichment and Annotation of predicted by MAMA using microarray data from iron-deficient
	Counts			Fold enrichment		P-value
Motif	In regulated genes (>2 fold)	In all genes	In random sequences	VS All	VS Random sequences	VS All	VS Random sequences	MAMA score	Group member	Annotations (using PLACE, TRANSFAC release 3.2 and from the literatures in the references)
ACGTACGT	627	12997	17647	1.68971	1.24447	3.03306e-34	1.35689e-08	1.88128	172	ACGTATERD1(162)/CURECORECR(151)/ABRELATERD1(52)/IDEF2B(42)/ACGTOSGLUB1(38)/CACTFTPPCA1(22)/ACGTABOX(18)/RHERPATEXPA7(14)/CGACGOSAMY3(6)/MAIZE$ADH11S_04(6)/HEXMOTIFTAH3H4(4)/ASF1MOTIFCAMV(4)/TGACGTVMAMY(4)/WRKY71OS(4)/ABREOSRAB21(4)/AD$E4_22(4)/MOUSE$MT1_01(4)/HS$INS_04(4)/CAMV$35SR_03(4)/BZIP910$CONS_02(4)/RAT$TH2B_04(4)/AD$E4_16(4)/HS$VIP_04(4)/RAT$TH_02(4)/GTGANTG10(2)/
AGCTAGCT	1010	21229	14573	1.6664	2.4275	2.72877e-51	7.23231e-134	1.88028	180	HS$CDC2_04(26)/HS$CDC2_03(26)/CACTFTPPCA1(6)/MOUSE$WAP_02(6)/IDEF2B(4)/MOUSE$NCAM_08(4)/MOUSE$THY1_07(4)/Y$GAL1_10(4)/GATABOX(2)/HS$CYCA_12(2)/HS$GG_22(2)/ASPN$NIAD_01(2)/ASPN$NIAD_01(2)/
CTATATAT	2945	71903	19555	1.43458	5.2749	#VALUE!	0	1.87239	357	MOUSE$SRF_03(844)/RAT$GLU_04(844)/HS$IL2_09(621)/SP$H2B1_05(621)/MMTV$MMTV_31(621)/MMTV$MMTV_30(621)/DROME$HH4_10(621)/RAT$OC_04(621)/HS$BG_46(621)/HIV1$HIV1_12(69)/HIV1$HIV1_13(69)/CHICK$BAC_05(69)/HS$ASCC_04(69)/GATABOX(52)/RAT$MRF4_03(49)/TBP$CONS(49)/MOUSE$MT1_04(49)/AD$MLP_29(49)/Y$CUP1_07(49)/Y$GAL1_12(46)/TATABOX4(40)/HS$GRH_03(33)/HS$GMCSF_03(28)/TATABOX2(26)/XENLA$VITB1_04(26)/SV$SV40_03…
CATGCATG	1304	28060	19737	1.62771	2.31411	#VALUE!	1.64582e-156	1.86743	200	IDEF1B(256)/RYREPEATBNNAPA(168)/RYREPEATLEGUMINBOX(94)/RYREPEATGMGY2(82)/RSV$RSV_02(30)/IDEF2B(14)/RYREPEATVFLEB4(13)/MOUSE$MT1_01(12)/HS$PL_08(8)/CURECORECR(6)/INTRONLOWER(4)/RADLV$RLV_03(4)/MOMLV$MOMULV_09(4)/MOMLV$MOMULV_10(4)/MOUSE$NCAM_08(4)/MOUSE$THY1_07(4)/HS$EGFR_19(2)/ABRELATERD1(2)/ACGTATERD1(2)/
CTAGCAGA	168	3259	4499	1.80556	1.30792	8.44788e-13	0.000119918	1.86542	38	MOUSE$A21COL_02(7)/ANAERO2CONSENSUS(6)/CACTFTPPCA1(4)/MAIZE$ADH11S_03(1)/Y$CYC1_03(1)/RAT$RPK_02(1)/
CGCCACGT	583	13284	11776	1.53719	1.73403	6.57421e-23	9.94418e-35	1.86263	96	MAIZE$ADH11S_04(67)/MOUSE$NCAM_08(56)/ABRELATERD1(52)/SORLIP1AT(50)/ACGTATERD1(48)/ACGTABREMOTIFA2OSEM(28)/ABRERATCAL(21)/OSIRO2B(17)/BOXIIPCCHS(17)/IRO2OS(17)/HS$CYCA_12(13)/CACGTGMOTIF(12)/MYCCONSENSUSAT(12)/EBOXBNNAPA(12)/HS$CDK4_02(12)/MOUSE$CDK4_02(12)/RAT$ODC_01(12)/PV$PHASL_01(12)/DC3$CONS_02(12)/HS$CDK4_04(12)/HS$CDK4_03(12)/HS$CDK4_01(12)/HS$MRDB_01(12)/XENLA$TFIIIA_01(12)/RAT$SMAD7_02(1…
AGTCAACT	223	4088	4372	1.91065	1.78653	7.53699e-19	7.26683e-16	1.86066	40	WRKY71OS(20)/HS$CDC2_04(20)/HS$CDC2_03(20)/AD$E4_22(20)/WBOXATNPR1(18)/WBOXHVISO1(8)/WBOXNTERF3(8)/BIHD1OS(7)/CRTDREHVCBF2(4)/CBFHV(4)/EBOXBNNAPA(3)/MYCCONSENSUSAT(3)/ARR1AT(3)/Y$ILV1_03(3)/DC3$CONS_02(3)/DROME$H_21(3)/MYBCORE(2)/HS$MMP1_06(2)/IDEF2B(2)/GTGANTG10(2)/HS$NEU_01(2)/MYB$CONS_01(2)/MYB2CONSENSUSAT(2)/CACTFTPPCA1(1)/CAREOSREP1(1)/DROME$IND_01(1)/DROME$IND_03(1)/DROME$EVE_58(1)/
TGATCAAC	373	8784	9512	1.48732	1.37349	1.19608e-13	8.94287e-10	1.8543	52	GTGANTG10(12)/GATABOX(6)/CAATBOX1(6)/HS$DPOLB_05(6)/HS$EGFR_15(6)/PSAM$U7SN_04(6)/CACTFTPPCA1(4)/AD$E4_22(3)/BIHD1OS(3)/WBOXATNPR1(3)/WRKY71OS(3)/GATA1$CONS_01(3)/GATA2$CONS_01(3)/GATA3$CONS_01(3)/MYBCORE(2)/MYBCOREATCYCB1(2)/HS$GG_22(2)/HS$GG_08(2)/EBV$BHLF1_05(2)/ARR1AT(2)/Y$ARS1_05(2)/HS$BG_45(2)/HS$BG_49(2)/MOUSE$NE_03(2)/HS$BG_42(2)/IBOXCORE(2)/MAIZE$ADH11S_03(2)/MYB2CONSENSUSAT(2)/MYB$CONS_…
ACTACGTA	92	1626	925	1.98177	3.48364	1.2092e-09	1.71903e-23	1.85368	65	ACGTATERD1(49)/CURECORECR(36)/ACGTABOX(23)/CACTFTPPCA1(15)/ABRELATERD1(8)/CGACGOSAMY3(7)/MAIZE$ADH11S_04(6)/IDEF2B(4)/ACGTOSGLUB1(4)/ACGTABREMOTIFA2OSEM(3)/BOXIIPCCHS(3)/SORLIP1AT(3)/ABREATCONSENSUS(3)/MOUSE$NCAM_08(3)/MAIZE$C1_01(3)/ABRE$CONS_01(3)/RICE$RAB16A_01(3)/RHERPATEXPA7(1)/
GCATGCTG	217	4886	3700	1.55558	2.05421	2.80402e-10	8.85383e-22	1.8508	114	IDEF1B(165)/RYREPEATBNNAPA(74)/RYREPEATLEGUMINBOX(22)/RYREPEATGMGY2(14)/MAIZE$ADH11S_03(14)/MOUSE$MT1_01(8)/IDEF2B(5)/AD$E4_22(5)/WRKY71OS(5)/MOUSE$THY1_07(3)/RADLV$RLV_03(3)/MOMLV$MOMULV_09(3)/MOMLV$MOMULV_10(3)/HS$EGFR_19(3)/TCF11$CONS_01(3)/ASF1MOTIFCAMV(2)/HS$INS_04(2)/RAT$NF1_01(2)/MOUSE$WAP_02(2)/MULV$MULV_01(2)/MOUSE$NCAM_08(2)/Y$ENO2_03(1)/CACTFTPPCA1(1)/RSV$RSV_02(1)/ARR1AT(1)/DROME$ALPH…
CAAGAATC	155	3278	663	1.65619	8.18851	1.63111e-09	1.10849e-84	1.84811	27	IDEF2B(10)/IDEF1B(8)/CAATBOX1(8)/POLASIG3(8)/PSAM$U7SN_03(8)/DROME$ALPHATUB84B_14(5)/HS$EGFR_15(5)/CACTFTPPCA1(5)/PSAM$U7SN_04(5)/RYREPEATGMGY2(4)/RYREPEATLEGUMINBOX(4)/RYREPEATBNNAPA(4)/HS$PL_08(4)/HS$IL2_09(1)/SP$H2B1_05(1)/MMTV$MMTV_31(1)/MMTV$MMTV_30(1)/DROME$HH4_10(1)/GATABOX(1)/ARR1AT(1)/HS$GMCSF_03(1)/ARR$CONS_01(1)/CEBP$CONS_01(1)/ROOTMOTIFTAPOX1(1)/RAT$OC_04(1)/HS$BG_46(1)/
CGCCTATA	164	3512	2781	1.6356	2.06552	1.33785e-09	3.68827e-17	1.8457	34	RAT$OC_04(23)/HS$BG_46(23)/HS$IL2_09(23)/SP$H2B1_05(23)/MMTV$MMTV_31(23)/MMTV$MMTV_30(23)/DROME$HH4_10(23)/MOUSE$THY1_07(11)/CHICK$BAC_05(9)/MOUSE$SRF_03(9)/HIV1$HIV1_12(9)/HIV1$HIV1_13(9)/RAT$GLU_04(9)/HS$ASCC_04(9)/MAIZE$ADH11S_03(3)/HS$CDC25C_04(3)/HS$TPI_04(3)/RAT$MRF4_03(2)/TBP$CONS(2)/MOUSE$MT1_04(2)/AD$MLP_29(2)/Y$CUP1_07(2)/HS$CYCA_12(2)/MYCCONSENSUSAT(1)/DC3$CONS_02(1)/DROME$SIM_07(1)/PV…
TAGCTGCA	130	3012	2914	1.51173	1.56257	2.1017e-06	4.67816e-07	1.84562	42	ANAERO2CONSENSUS(6)/MOUSE$A21COL_02(5)/RYREPEATBNNAPA(4)/IDEF1B(4)/MOUSE$MT1_01(4)/MOUSE$WAP_02(3)/PARS$PAL_02(2)/CHICK$D1CR_03(2)/MOUSE$NCAM_08(1)/MOUSE$THY1_07(1)/HS$ALBU_03(1)/GATABOX(1)/Y$GAL1_10(1)/EBV$BHLF1_05(1)/HS$RBP_01(1)/Y$ARS1_05(1)/MOUSE$MCCPA_01(1)/GATA1$CONS_01(1)/GATA2$CONS_01(1)/MOUSE$EPOR_01(1)/IBOXCORE(1)/GATA3$CONS_01(1)/
TGGCGACA	240	4651	4502	1.80739	1.86721	1.88047e-17	5.33961e-19	1.84367	57	HS$CYCA_12(35)/MOUSE$NCAM_08(18)/FACT1$CONS(11)/AD$E4_22(9)/WRKY71OS(9)/BIHD1OS(9)/MAIZE$ADH11S_04(8)/GTGANTG10(8)/HS$MMP1_06(6)/SORLIP1AT(6)/MAIZE$ADH11S_03(5)/MOUSE$MT1_01(4)/CBFHV(4)/CRTDREHVCBF2(4)/SEBFCONSSTPR10A(2)/HS$CDC25C_04(2)/MOUSE$NCAM_08(2)/GCCCORE(2)/MULV$MULV_01(2)/GATABOX(1)/RAT$TOA_02(1)/HS$GP2B_01(1)/HS$GG_13(1)/IDEF2B(1)/HS$GG_12(1)/PEA$IAA45_03(1)/
GCGCGCTA	161	3148	3694	1.79134	1.52657	4.18436e-12	1.08636e-07	1.843	61	HSV1$TK_08(52)/GCF$CONS_01(50)/CGCGBOXAT(43)/MOUSE$NCAM_08(18)/MOUSE$THY1_07(8)/HS$CYCA_12(6)/MOUSE$WAP_02(4)/IDEF2B(3)/DROME$DPP_29(3)/DROME$DPP_28(3)/MOUSE$MT1_01(3)/CACTFTPPCA1(2)/MAIZE$ADH11S_04(2)/SORLIP1AT(2)/MBFI$CONS(2)/MOUSE$MT1_01(2)/MTF1$CONS(2)/HS$DPOLB_05(1)/RHERPATEXPA7(1)/PARS$PAL_02(1)/GATABOX(1)/DROME$HSP70_11(1)/ASPN$NIAD_02(1)/
TAGCAAGT	187	3650	6237	1.79447	1.05015	8.53493e-14	0.0233977	1.84203	55	CACTFTPPCA1(9)/MOUSE$NCAM_08(5)/ACGTATERD1(4)/ARR1AT(3)/CURECORECR(2)/EBOXBNNAPA(2)/MYCCONSENSUSAT(2)/RHERPATEXPA7(2)/SORLIP1AT(2)/HS$CYCA_12(2)/MAIZE$ADH11S_04(2)/ABRELATERD1(2)/HS$ALBU_03(2)/HS$RBP_01(2)/DC3$CONS_02(2)/IDEF2B(1)/DROME$ALPHATUB84B_14(1)/EECCRCAH1(1)/HS$GG_22(1)/GATABOX(1)/DPBFCOREDCDC3(1)/MOUSE$THY1_06(1)/DC3$CONS_01(1)/
ACTGTAGC	106	2211	3687	1.67921	1.00698	2.22024e-07	0.038624	1.83814	25	RAT$OC_04(9)/HS$BG_46(9)/HS$IL2_09(9)/SP$H2B1_05(9)/MMTV$MMTV_31(9)/MMTV$MMTV_30(9)/DROME$HH4_10(9)/WBOXNTERF3(2)/AD$E4_22(2)/WRKY71OS(2)/WBOXHVISO1(2)/Y$HIS4_13(2)/GATABOX(1)/HS$CDC2_04(1)/CACTFTPPCA1(1)/MOUSE$THY1_07(1)/MOUSE$SRF_03(1)/RAT$GLU_04(1)/HS$CDC2_03(1)/
GTAGTACG	175	4703	1059	1.30332	5.78801	0.000107725	7.89237e-73	1.83693	38	CACTFTPPCA1(35)/CURECORECR(34)/ACGTATERD1(11)/ACGTABOX(2)/IDEF2B(2)/ABRELATERD1(1)/ACGTOSGLUB1(1)/RAT$OC_04(1)/HS$BG_46(1)/HS$IL2_09(1)/SP$H2B1_05(1)/MMTV$MMTV_31(1)/MMTV$MMTV_30(1)/DROME$HH4_10(1)/RAT$PFK_03(1)/
ATGGCCAT	192	3803	2661	1.76832	2.52722	1.42529e-13	3.42863e-29	1.83692	26	MOUSE$NCAM_08(38)/WBOXNTERF3(4)/WRKY71OS(4)/AD$E4_22(4)/GTGANTG10(4)/CHICK$OA_03(4)/S1FBOXSORPS1L21(2)/HS$MMP1_06(2)/GT1CONSENSUS(2)/
CCTGAAGA	29	522	1320	1.94587	0.769504	0.0004038	0.0248758	1.8366	8	MOUSE$A21COL_02(2)/MOUSE$THY1_07(1)/IUF1$CONS_01(1)/
GAACGTGT	118	2497	1716	1.6552	2.40853	1.05926e-07	3.05676e-17	1.83618	48	ABRELATERD1(29)/ACGTATERD1(28)/CURECORECR(20)/IDEF2B(16)/ACGTOSGLUB1(11)/ACGTABREMOTIFA2OSEM(10)/GADOWNAT(10)/ABRERATCAL(9)/QARBNEXTA(6)/T/GBOXATPIN2(6)/HS$DPOLB_05(6)/MAIZE$ADH11S_04(4)/EBOXBNNAPA(3)/MYCCONSENSUSAT(3)/DC3$CONS_02(3)/ABREMOTIFAOSOSEM(2)/RHERPATEXPA7(2)/DPBFCOREDCDC3(2)/ACGTABREMOTIFAOSOSEM(2)/CACGTGMOTIF(2)/Y$ENO2_03(2)/HS$CDK4_02(2)/MOUSE$CDK4_02(2)/MMTV$MMTV_46(2)/RAT$ODC_01(2)…
CATCAGCA	145	2765	5158	1.83679	0.984631	8.27724e-12	0.0325426	1.83528	26	IUF1$CONS_01(7)/GTGANTG10(5)/MOUSE$A21COL_02(3)/MOUSE$MT1_01(3)/ANAERO2CONSENSUS(3)/SP$H2B1_05(2)/MMTV$MMTV_31(2)/RAT$OC_04(2)/MMTV$MMTV_30(2)/DROME$HH4_10(2)/CHICK$BAC_05(2)/HIV1$HIV1_12(2)/HS$BG_46(2)/HIV1$HIV1_13(2)/HS$ASCC_04(2)/HS$IL2_09(2)/MOUSE$THY1_06(2)/GATABOX(1)/MOUSE$HES1_01(1)/IDEF1B(1)/MOUSE$WAP_02(1)/
TCGACGTG	71	1645	1586	1.51175	1.56798	0.000234176	9.43643e-05	1.83422	34	ABRELATERD1(31)/ACGTATERD1(26)/ABRERATCAL(17)/MAIZE$ADH11S_04(17)/IRO2OS(16)/OSIRO2B(16)/CGACGOSAMY3(11)/CACGTGMOTIF(10)/MYCCONSENSUSAT(10)/RHERPATEXPA7(10)/EBOXBNNAPA(10)/HS$CDK4_02(10)/MOUSE$CDK4_02(10)/RAT$ODC_01(10)/PV$PHASL_01(10)/DC3$CONS_02(10)/HS$CDK4_04(10)/HS$CDK4_03(10)/HS$CDK4_01(10)/HS$MRDB_01(10)/XENLA$TFIIIA_01(10)/RAT$SMAD7_02(10)/RAT$ODC_02(10)/MOUSE$CDK4_04(10)/RAT$SF1_01(10)/HS…
ATTAAGCG	40	634	268	2.20982	5.22772	3.42829e-06	1.30248e-16	1.8335	5	ARR1AT(1)/MOUSE$WAP_02(1)/HS$DPOLB_05(1)/DROME$SC_02(1)/HS$GRH_03(1)/
CTGGCACT	39	774	0	1.76486	DIV0	0.000333458	0	1.83326	14	CACTFTPPCA1(11)/MOUSE$NCAM_08(7)/CURECORECR(6)/HS$ALBU_03(5)/HS$RBP_01(5)/XENLA$U2SN_11(5)/RAT$OMP_07(5)/RAT$RPK_02(2)/RAT$A2UG_09(2)/TCF1$CONS(2)/BIHD1OS(1)/MOUSE$MT1_01(1)/GTGANTG10(1)/SEBFCONSSTPR10A(1)/HS$GG_12(1)/HS$MMP1_06(1)/SORLIP1AT(1)/WRKY71OS(1)/MAIZE$ADH11S_04(1)/AD$E4_22(1)/DROME$DPP_29(1)/DROME$DPP_28(1)/MOUSE$WAP_02(1)/
TACTAGTA	82	1841	1186	1.56008	2.42168	3.89185e-05	1.12599e-12	1.83127	22	CACTFTPPCA1(28)/CURECORECR(6)/
GCATATGC	63	1304	920	1.69219	2.3985	3.16149e-05	5.21241e-10	1.82975	32	MOUSE$SRF_03(10)/RAT$GLU_04(10)/MYCCONSENSUSAT(9)/CATATGGMSAUR(9)/EBOXBNNAPA(9)/DC3$CONS_02(9)/DROME$SIM_07(9)/PV$PHASL_03(9)/MMTV$MMTV_30(8)/DROME$HH4_10(8)/RAT$OC_04(8)/HS$BG_46(8)/HS$IL2_09(8)/SP$H2B1_05(8)/MMTV$MMTV_31(8)/P1BS(5)/RSV$RSV_02(4)/IDEF1B(2)/GATABOX(2)/REBETALGLHCB21(2)/MAIZE$ADH11S_03(2)/HS$CYCA_12(2)/IUF1$CONS_01(2)/MOUSE$WAP_02(2)/MYBST1(2)/DROME$SALM_20(2)/
GTGACGTC	61	1528	397	1.39828	5.38178	0.00235593	4.89134e-25	1.82933	26	ACGTATERD1(14)/ASF1MOTIFCAMV(12)/HEXMOTIFTAH3H4(12)/TGACGTVMAMY(12)/WRKY71OS(12)/AD$E4_22(12)/HS$INS_04(12)/CAMV$35SR_03(12)/BZIP910$CONS_02(12)/RAT$TH2B_04(12)/AD$E4_16(12)/HS$VIP_04(12)/RAT$TH_02(12)/MOUSE$NCAM_08(11)/MAIZE$ADH11S_04(9)/SORLIP1AT(9)/GTGANTG10(8)/ACGTCBOX(5)/HS$MMP1_06(5)/AD5$E1A_16(5)/AD$E4_05(5)/AD$E4_02(5)/AD$E4_03(5)/AD5$E1A_14(5)/AD5$E1A_21(5)/AD$E4_18(4)/RHERPATEXPA7(4)/AB…
AATACTCT	135	2970	1044	1.59208	4.52919	1.18295e-07	4.49093e-45	1.82861	22	CACTFTPPCA1(14)/DROME$ALPHATUB84B_14(13)/IDEF2B(3)/GATABOX(2)/POLASIG3(2)/CAATBOX1(2)/HS$GMCSF_03(2)/HS$GG_08(2)/PSAM$U7SN_03(2)/SP$H2B1_05(1)/MMTV$MMTV_31(1)/MMTV$MMTV_30(1)/DROME$HH4_10(1)/ARR1AT(1)/RAT$OC_04(1)/HS$GG_22(1)/HS$BG_46(1)/ARR$CONS_01(1)/HS$IL2_09(1)/MMTV$MMTV_46(1)/DROME$H_53(1)/
GCACTATA	69	1335	930	1.81032	2.59868	2.03565e-06	3.14144e-12	1.82749	36	RAT$OC_04(26)/HS$BG_46(26)/HS$IL2_09(26)/SP$H2B1_05(26)/MMTV$MMTV_31(26)/MMTV$MMTV_30(26)/DROME$HH4_10(26)/CACTFTPPCA1(15)/CHICK$BAC_05(7)/HIV1$HIV1_12(7)/HIV1$HIV1_13(7)/HS$ASCC_04(7)/RAT$GLU_04(6)/MOUSE$SRF_03(6)/CURECORECR(4)/MOUSE$WAP_02(2)/GATABOX(2)/MOUSE$MT1_01(2)/MYCCONSENSUSAT(1)/HS$DPOLB_05(1)/DROME$HSP70_11(1)/DROME$ALPHATUB84B_14(1)/RHERPATEXPA7(1)/EBOXBNNAPA(1)/ASPN$NIAD_02(1)/DC3$CO…
ATCATGGC	161	3796	5547	1.48555	1.01661	4.7415e-07	0.0307547	1.82743	38	MOUSE$NCAM_08(17)/IDEF1B(13)/HS$ALBU_03(6)/HS$RBP_01(6)/MULV$MULV_01(5)/CAATBOX1(4)/CEBP$CONS_01(4)/MOUSE$NCAM_08(4)/ARR1AT(3)/WRKY71OS(3)/AD$E4_22(3)/TCF11$CONS_01(3)/GATABOX(2)/MAIZE$ADH11S_04(1)/ABRELATERD1(1)/GTGANTG10(1)/POLASIG3(1)/MOUSE$THY1_07(1)/RHERPATEXPA7(1)/RYREPEATBNNAPA(1)/SORLIP1AT(1)/PSAM$U7SN_03(1)/ACGTATERD1(1)/MAIZE$ADH11S_03(1)/
ATCTTATC	123	3184	2259	1.35307	1.90711	0.000219696	2.99249e-11	1.82633	19	GATABOX(11)/IBOXCORE(8)/EBV$BHLF1_05(8)/Y$ARS1_05(8)/IBOX(7)/MOUSE$AAG_02(7)/HS$GG_22(5)/IBOXCORENT(3)/MYBST1(3)/SREATMSD(2)/TATCCAOSAMY(2)/MOUSE$A21COL_02(2)/MOUSE$MCCPA_01(2)/GATA1$CONS_01(2)/GATA2$CONS_01(2)/MOUSE$EPOR_01(2)/MOUSE$NCAM_08(2)/GATA3$CONS_01(2)/HIV1$HIV1_32(2)/ACGTATERD1(1)/HS$CDC2_04(1)/HS$CDC2_03(1)/
GTACACAC	253	5928	1059	1.49486	8.3678	3.94222e-10	5.01423e-139	1.82585	27	CURECORECR(6)/RAT$OC_04(4)/HS$BG_46(4)/HS$IL2_09(4)/SP$H2B1_05(4)/MMTV$MMTV_31(4)/MMTV$MMTV_30(4)/DROME$HH4_10(4)/MOUSE$SRF_03(4)/RAT$GLU_04(4)/MAIZE$ADH11S_04(3)/MOUSE$NCAM_08(3)/RAT$A2UG_11(3)/CACTFTPPCA1(2)/P1BS(2)/WRKY71OS(1)/CRTDREHVCBF2(1)/BIHD1OS(1)/AD$E4_22(1)/CBFHV(1)/SV$SV40_44(1)/EBV$DSL_02(1)/EBV$DSL_05(1)/EBV$DSL_04(1)/
AGTCATGC	42	892	130	1.64919	11.316	0.000696792	1.44909e-29	1.8257	33	IDEF1B(29)/WRKY71OS(7)/AD$E4_22(7)/TCF11$CONS_01(4)/MAIZE$ADH11S_03(3)/RYREPEATBNNAPA(3)/MOUSE$NCAM_08(3)/ARR1AT(3)/GTGANTG10(2)/WBOXHVISO1(2)/WBOXNTERF3(2)/MOUSE$THY1_07(2)/IUF1$CONS_01(2)/RAT$POMC_04(2)/MULV$MULV_01(2)/RHERPATEXPA7(2)/MOUSE$NCAM_08(1)/ACGTATERD1(1)/HEXMOTIFTAH3H4(1)/HS$ALBU_03(1)/HS$INS_04(1)/HS$RBP_01(1)/RAT$NF1_01(1)/XENLA$U2SN_11(1)/Y$ENO2_03(1)/CAMV$35SR_03(1)/BZIP910$CONS_…
ATATCACC	171	3510	2894	1.70638	2.06959	3.46473e-11	6.99869e-18	1.82558	49	GATABOX(37)/GTGANTG10(22)/MOUSE$SRF_03(18)/RAT$GLU_04(18)/HS$IL2_09(11)/SP$H2B1_05(11)/MMTV$MMTV_31(11)/MMTV$MMTV_30(11)/DROME$HH4_10(11)/RAT$OC_04(11)/HS$BG_46(11)/ROOTMOTIFTAPOX1(8)/ASPN$NIAD_04(7)/ASPN$NIAD_04(7)/ASPN$NIAD_02(7)/HS$MMP1_06(5)/AD$E4_22(5)/WRKY71OS(5)/MYBST1(5)/BIHD1OS(5)/HS$BG_48(2)/MAIZE$ADH11S_04(2)/CACTFTPPCA1(2)/HS$RBP_01(2)/TCF1$CONS(2)/SEBFCONSSTPR10A(2)/HS$BG_44(2)/SORLI…
CTAATTAA	316	7354	5298	1.50505	2.08911	1.96018e-12	5.96312e-32	1.82545	43	HS$GG_22(24)/HS$BG_46(8)/HS$IL2_09(8)/SP$H2B1_05(8)/MMTV$MMTV_31(8)/MMTV$MMTV_30(8)/DROME$HH4_10(8)/MOUSE$SRF_03(8)/RAT$OC_04(8)/RAT$GLU_04(8)/HS$CDC2_03(6)/HS$CDC2_04(6)/DROME$DPP_31(5)/DROME$DPP_30(5)/DROME$HB_25(5)/TATABOX4(4)/HS$ASCC_04(4)/HIV1$HIV1_12(4)/CHICK$BAC_05(4)/Y$GAL1_12(4)/HIV1$HIV1_13(4)/CACTFTPPCA1(3)/ARR1AT(3)/CAATBOX1(1)/TATABOXOSPAL(1)/HS$GMCSF_03(1)/IDEF2B(1)/CEBP$CONS_01(1)/…
TATACAAG	32	678	526	1.65313	2.13084	0.00224909	5.11485e-05	1.82434	44	RAT$OC_04(56)/HS$BG_46(56)/HS$IL2_09(56)/SP$H2B1_05(56)/MMTV$MMTV_31(56)/MMTV$MMTV_30(56)/DROME$HH4_10(56)/MOUSE$SRF_03(56)/RAT$GLU_04(56)/HIV1$HIV1_12(18)/HIV1$HIV1_13(18)/CHICK$BAC_05(18)/HS$ASCC_04(18)/Y$GAL1_12(18)/TATABOX4(17)/RAT$MRF4_03(10)/TBP$CONS(10)/MOUSE$MT1_04(10)/AD$MLP_29(10)/Y$CUP1_07(10)/TATAPVTRNALEU(10)/Y$CHA1_03(10)/RYREPEATBNNAPA(2)/IDEF1B(2)/MOUSE$A21COL_02(2)/IDEF2B(1)/CHIC…
GATCACTG	50	1066	397	1.64286	4.4113	0.000293508	2.06008e-17	1.82423	19	GTGANTG10(13)/CACTFTPPCA1(12)/CAATBOX1(6)/EBOXBNNAPA(3)/MYCCONSENSUSAT(3)/HS$EGFR_15(3)/PSAM$U7SN_04(3)/DC3$CONS_02(3)/HS$IFNB_02(3)/POLASIG3(2)/GATABOX(2)/PSAM$U7SN_03(2)/CHICK$OA_03(1)/CEBP$CONS_01(1)/WRKY71OS(1)/AD$E4_22(1)/WBOXNTERF3(1)/HS$MMP1_06(1)/
TACGCCTG	14	256	802	1.91547	0.611421	0.0095345	0.0142017	1.82402	7	MOUSE$THY1_07(4)/IDEF2B(1)/ACGTATERD1(1)/ASF1MOTIFCAMV(1)/HEXMOTIFTAH3H4(1)/TGACGTVMAMY(1)/WRKY71OS(1)/AD$E4_22(1)/IDEF1B(1)/HS$INS_04(1)/RAT$EAI_09(1)/Y$GAL1_10(1)/CAMV$35SR_03(1)/BZIP910$CONS_02(1)/RAT$TH2B_04(1)/AD$E4_16(1)/HS$VIP_04(1)/RAT$TH_02(1)/
GTCTACGG	19	371	398	1.79377	1.67208	0.00615873	0.0108241	1.82358	9	MAIZE$ADH11S_03(7)/MYBCORE(4)/MYB2CONSENSUSAT(4)/MYB$CONS_01(4)/MYBCOREATCYCB1(3)/HS$CDC2_03(2)/MOUSE$NE_03(2)/HS$CDC2_04(2)/MYCCONSENSUSAT(1)/WBOXATNPR1(1)/AD$E4_22(1)/WRKY71OS(1)/DC3$CONS_02(1)/HS$NEU_01(1)/EBOXBNNAPA(1)/
GCCAATTG	25	688	263	1.27274	3.32944	0.0406133	2.73794e-07	1.82294	13	CAATBOX1(13)/MOUSE$NCAM_08(9)/EBOXBNNAPA(7)/MYCCONSENSUSAT(7)/CCAATBOX1(7)/HS$HH1_03(7)/HS$GHA_10(7)/HS$BAC_03(7)/PIG$UPA_12(7)/HS$GG_15(7)/RAT$TH2A_04(7)/HS$A24COL_01(7)/RAT$TH2A_02(7)/HS$HSP70_02(7)/MOUSE$M2EAK_08(7)/HS$GG_18(7)/HSV1$TK_04(7)/RAT$TH2B_02(7)/MOUSE$E2F1_02(7)/MOMLV$MOMULV_15(7)/HS$ZG_07(7)/EBV$DSL_06(7)/HS$ZG_08(7)/MOUSE$A21COL_04(7)/MOUSE$GLUT4_04(7)/CHICK$BAG_06(7)/RAT$NEU_01(7…
TCTGTCCA	83	1997	1726	1.45575	1.68432	0.000245167	3.10782e-06	1.82244	13	MOUSE$A21COL_02(6)/RAT$RPK_02(4)/HS$GG_12(4)/MOUSE$MT1_01(4)/MOUSE$NCAM_08(3)/RAT$OC_04(2)/HS$BG_46(2)/MMTV$MMTV_30(2)/DROME$HH4_10(2)/MOUSE$NCAM_08(2)/HS$IL2_09(2)/SP$H2B1_05(2)/MMTV$MMTV_31(2)/TCF1$CONS(2)/WBOXNTERF3(1)/WRKY71OS(1)/EBOXBNNAPA(1)/AD$E4_22(1)/GATABOX(1)/HS$GG_08(1)/MYCCONSENSUSAT(1)/CHICK$OA_03(1)/RSV$RSV_02(1)/HS$BG_45(1)/HS$BG_49(1)/HS$BG_42(1)/HS$IGKL_11(1)/GATA1$CONS_01(1)/GA…
TCAATCAA	58	1245	2267	1.63172	0.896114	0.000137044	0.0364211	1.82194	23	CAATBOX1(11)/HS$EGFR_15(11)/PSAM$U7SN_04(11)/ARR1AT(9)/HS$DPOLB_05(6)/PSAM$U7SN_03(5)/POLASIG3(5)/GATABOX(4)/HS$GG_08(3)/HS$BG_45(3)/HS$BG_49(3)/HS$BG_42(3)/GATA1$CONS_01(3)/GATA2$CONS_01(3)/GATA3$CONS_01(3)/MMTV$MMTV_31(2)/MMTV$MMTV_30(2)/DROME$HH4_10(2)/RAT$OC_04(2)/HS$BG_46(2)/HS$IL2_09(2)/SP$H2B1_05(2)/RAT$MRF4_03(1)/TBP$CONS(1)/CHICK$BAC_05(1)/HIV1$HIV1_13(1)/MOUSE$SRF_03(1)/MOUSE$MT1_04(1)/…
ATATGTGC	120	2947	2125	1.42623	1.97792	4.29017e-05	6.04058e-12	1.82133	57	MOUSE$SRF_03(37)/RAT$GLU_04(37)/HS$IL2_09(24)/SP$H2B1_05(24)/MMTV$MMTV_31(24)/MMTV$MMTV_30(24)/DROME$HH4_10(24)/RAT$OC_04(24)/HS$BG_46(24)/CURECORECR(9)/GATABOX(7)/RAT$RPK_02(6)/ACGTATERD1(5)/HS$GMCSF_03(4)/MOUSE$A21COL_02(4)/MYBST1(4)/MOUSE$MT1_01(4)/ABRELATERD1(4)/EBOXBNNAPA(3)/MYCCONSENSUSAT(3)/RHERPATEXPA7(3)/CATATGGMSAUR(3)/DC3$CONS_02(3)/DROME$SIM_07(3)/PV$PHASL_03(3)/HNF5$CONS(3)/TCF1$CONS…
CACATCAT	60	1133	2120	1.85485	0.991293	4.18458e-06	0.051317	1.82092	15	ACGTATERD1(4)/ASF1MOTIFCAMV(4)/HEXMOTIFTAH3H4(4)/TGACGTVMAMY(4)/WRKY71OS(4)/AD$E4_22(4)/HS$INS_04(4)/CAMV$35SR_03(4)/BZIP910$CONS_02(4)/RAT$TH2B_04(4)/AD$E4_16(4)/HS$VIP_04(4)/RAT$TH_02(4)/GTGANTG10(2)/IDEF2B(2)/RHERPATEXPA7(2)/IUF1$CONS_01(2)/Y$ENO2_03(2)/ABRELATERD1(2)/AD$E4_18(2)/BZIP910$CONS_01(2)/GATABOX(1)/RAT$POMC_04(1)/ACGTCBOX(1)/IDEF1B(1)/
TAGTCTAT	38	1058	533	1.25801	2.49714	0.0255127	3.99346e-07	1.81997	33	CACTFTPPCA1(8)/RAT$OC_04(8)/HS$BG_46(8)/HS$IL2_09(8)/SP$H2B1_05(8)/MMTV$MMTV_31(8)/MMTV$MMTV_30(8)/DROME$HH4_10(8)/GATABOX(7)/DROME$ALPHATUB84B_14(7)/HS$GG_08(6)/HS$DPOLB_05(5)/HSV1$IE3_10(4)/RAT$GLU_04(3)/MOUSE$SRF_03(3)/HS$BG_49(2)/HS$BG_42(2)/GATA1$CONS_01(2)/GATA2$CONS_01(2)/HS$BG_45(2)/GATA3$CONS_01(2)/MYBST1(1)/MOUSE$A21COL_02(1)/
ACAATGAC	64	1566	1451	1.43145	1.5449	0.0012736	0.000257589	1.81997	12	CAATBOX1(8)/WRKY71OS(6)/AD$E4_22(6)/TCF11$CONS_01(6)/IDEF1B(3)/MOUSE$NCAM_08(2)/DOF2$CONS_01(1)/DOF3$CONS_01(1)/PBF$CONS_01(1)/CURECORECR(1)/MNB1A$CONS_01(1)/TCF1$CONS(1)/CEBP$CONS_01(1)/PSAM$U7SN_03(1)/MULV$MULV_01(1)/DOFCOREZM(1)/
ATGTGATG	38	826	394	1.61135	3.37811	0.00157801	2.17761e-10	1.81951	13	GTGANTG10(10)/IUF1$CONS_01(5)/RAT$POMC_04(5)/MYCCONSENSUSAT(3)/DC3$CONS_02(3)/EBOXBNNAPA(3)/CACTFTPPCA1(3)/HS$IFNB_02(3)/RHERPATEXPA7(1)/HS$CDC2_04(1)/HS$CDC2_03(1)/GATABOX(1)/ABRELATERD1(1)/MOUSE$THY1_06(1)/ACGTATERD1(1)/RAV1AAT(1)/
CTAAGCTA	46	1081	0	1.49045	DIV0	0.00234356	0	1.81946	7	IDEF2B(2)/HS$GG_22(2)/GATABOX(1)/MYBST1(1)/SORLIP1AT(1)/MAIZE$ADH11S_04(1)/MOUSE$NCAM_08(1)/ARR1AT(1)/HS$GG_08(1)/ARR$CONS_01(1)/MOUSE$BMG_11(1)/
TGCATACA	39	878	1194	1.55581	1.14406	0.00233855	0.0454705	1.81839	43	IDEF1B(20)/RYREPEATBNNAPA(12)/RSV$RSV_02(8)/HS$BG_46(7)/HS$IL2_09(7)/SP$H2B1_05(7)/MMTV$MMTV_31(7)/MOUSE$NCAM_08(7)/MMTV$MMTV_30(7)/DROME$HH4_10(7)/RAT$OC_04(7)/MOUSE$A21COL_02(3)/RAT$RPK_02(3)/MOUSE$MT1_01(3)/MAIZE$ADH11S_04(3)/CHICK$BAC_05(2)/HIV1$HIV1_13(2)/HS$ASCC_04(2)/HIV1$HIV1_12(2)/RAT$GLU_04(1)/TCF1$CONS(1)/MOUSE$SRF_03(1)/
TCAAGTCA	21	512	393	1.4366	1.8716	0.0254534	0.00294315	1.81811	26	WRKY71OS(11)/AD$E4_22(11)/IDEF2B(9)/GTGANTG10(9)/WBOXNTERF3(8)/WBOXHVISO1(7)/EBOXBNNAPA(7)/CACTFTPPCA1(7)/MYCCONSENSUSAT(7)/DC3$CONS_02(7)/Y$ILV1_03(5)/HS$IFNB_02(5)/ACGTATERD1(4)/RHERPATEXPA7(4)/ABRELATERD1(4)/WBOXATNPR1(3)/ARR1AT(3)/DROME$IND_01(3)/DROME$IND_03(3)/DROME$EVE_58(3)/TGACGTVMAMY(2)/RAT$TH2B_04(2)/AD$E4_16(2)/ASF1MOTIFCAMV(2)/Y$HIS4_13(2)/HS$VIP_04(2)/RAT$TH_02(2)/HEXMOTIFTAH3H4(2)/…
TGGATATT	71	1727	804	1.43997	3.09307	0.00071257	5.27136e-16	1.81804	32	GATABOX(29)/ROOTMOTIFTAPOX1(20)/MOUSE$SRF_03(20)/RAT$GLU_04(20)/HS$IL2_09(13)/SP$H2B1_05(13)/MMTV$MMTV_31(13)/MMTV$MMTV_30(13)/DROME$HH4_10(13)/RAT$OC_04(13)/HS$BG_46(13)/MYBST1(9)/HS$GMCSF_03(9)/GTGANTG10(6)/MOUSE$NCAM_08(2)/TATCCAOSAMY(2)/RSV$RSV_02(2)/ASPN$NIAD_01(2)/ASPN$NIAD_01(2)/MAIZE$ADH11S_03(1)/REBETALGLHCB21(1)/Y$CYC1_03(1)/
TCACCGGA	19	357	402	1.86411	1.65544	0.00442252	0.0116764	1.81802	9	GTGANTG10(6)/MAIZE$ADH11S_03(6)/MYB2CONSENSUSAT(3)/MYBCORE(3)/MYCCONSENSUSAT(3)/EBOXBNNAPA(3)/MOUSE$A21COL_02(3)/DC3$CONS_02(3)/MYB$CONS_01(3)/MOUSE$NE_03(2)/MYBCOREATCYCB1(2)/CACTFTPPCA1(2)/HS$IFNB_02(2)/DROME$IND_01(2)/DROME$IND_03(2)/DROME$EVE_58(2)/AD$E4_22(1)/CHICK$OA_03(1)/WBOXNTERF3(1)/WRKY71OS(1)/HS$NEU_01(1)/
ATTATCTC	50	1041	526	1.68231	3.32944	0.000182921	6.67215e-13	1.81774	26	GATABOX(22)/ROOTMOTIFTAPOX1(9)/ASPN$NIAD_04(7)/ASPN$NIAD_04(7)/ASPN$NIAD_02(7)/GTGANTG10(6)/MOUSE$MCCPA_01(5)/IBOXCORE(5)/EBV$BHLF1_05(5)/Y$ARS1_05(5)/GATA1$CONS_01(5)/GATA2$CONS_01(5)/MOUSE$EPOR_01(5)/GATA3$CONS_01(5)/HS$GMCSF_03(3)/MOUSE$A21COL_02(3)/PSAM$U7SN_03(3)/HS$GG_22(2)/CAATBOX1(2)/IBOX(2)/MOUSE$AAG_02(2)/GT1CONSENSUS(2)/DROME$UBX_21(2)/HIV1$HIV1_32(2)/SP$H2B1_05(1)/RAT$GLU_04(1)/MMTV$M…
CACAAACA	74	1531	392	1.69295	6.61199	7.94763e-06	1.7242e-35	1.81742	27	HNF5$CONS(6)/TCF1$CONS(4)/HS$GMCSF_03(3)/MOUSE$HOXC8_03(3)/MOUSE$MT1_01(2)/MOUSE$A21COL_02(2)/RAT$A2UG_11(2)/POLLEN1LELAT52(2)/RAT$RPK_02(2)/DOF2$CONS_01(1)/DOF3$CONS_01(1)/PBF$CONS_01(1)/MOUSE$NCAM_08(1)/MNB1A$CONS_01(1)/HS$EGFR_15(1)/DOFCOREZM(1)/GATABOX(1)/ARR1AT(1)/ROOTMOTIFTAPOX1(1)/PSAM$U7SN_04(1)/MOUSE$HES1_01(1)/SORLIP1AT(1)/CAATBOX1(1)/MAIZE$ADH11S_04(1)/
GCTGTCGT	22	395	0	1.9508	DIV0	0.00158521	0	1.81661	9	ACGTATERD1(2)/ASF1MOTIFCAMV(2)/HEXMOTIFTAH3H4(2)/TGACGTVMAMY(2)/WRKY71OS(2)/AD$E4_22(2)/MOUSE$NCAM_08(2)/HS$ALBU_03(2)/HS$GG_12(2)/HS$INS_04(2)/HS$RBP_01(2)/CAMV$35SR_03(2)/BZIP910$CONS_02(2)/RAT$TH2B_04(2)/AD$E4_16(2)/HS$VIP_04(2)/RAT$TH_02(2)/RAT$EAI_09(1)/IUF1$CONS_01(1)/AD$E4_18(1)/
AGAACGAT	47	794	1060	2.07331	1.55303	2.80156e-06	0.00111467	1.81588	16	HS$DPOLB_05(13)/NODCON1GM(3)/OSE1ROOTNODULE(3)/DOF2$CONS_01(3)/DOF3$CONS_01(3)/PBF$CONS_01(3)/DOFCOREZM(3)/MNB1A$CONS_01(3)/ARR$CONS_01(3)/POLLEN1LELAT52(2)/GATABOX(1)/CACTFTPPCA1(1)/DROME$HSP70_11(1)/RHERPATEXPA7(1)/ASPN$NIAD_02(1)/MOUSE$RAS1_02(1)/
AACCGGTC	10	319	263	1.09798	1.33178	0.119922	0.0860815	1.81583	4	MAIZE$ADH11S_03(6)/ABRERATCAL(2)/ACGTABREMOTIFA2OSEM(2)/ACGTATERD1(2)/GADOWNAT(2)/QARBNEXTA(2)/T/GBOXATPIN2(2)/ABRELATERD1(2)/
ATGCCATA	17	428	661	1.39121	0.900812	0.0418786	0.0874668	1.81553	16	MOUSE$NCAM_08(16)/HS$ALBU_03(14)/HS$RBP_01(14)/MAIZE$ADH11S_04(2)/HS$BG_48(2)/SORLIP1AT(2)/HS$BG_44(2)/MULV$MULV_01(2)/CACTFTPPCA1(1)/MMTV$MMTV_30(1)/DROME$HH4_10(1)/IDEF1B(1)/DROME$ALPHATUB84B_14(1)/RAT$OC_04(1)/HS$BG_46(1)/HS$IL2_09(1)/SP$H2B1_05(1)/MMTV$MMTV_31(1)/
GTGCAGGA	11	222	0	1.73551	DIV0	0.0293643	0	1.81541	10	MOUSE$MT1_01(8)/INTRONLOWER(4)/RADLV$RLV_03(4)/MOMLV$MOMULV_09(4)/MOMLV$MOMULV_10(4)/MOUSE$A21COL_02(3)/RYREPEATBNNAPA(2)/IDEF1B(2)/HS$EGFR_20(2)/MOUSE$THY1_07(1)/RYREPEATLEGUMINBOX(1)/HS$EGFR_19(1)/CACTFTPPCA1(1)/
GTCAGCCG	13	219	0	2.07915	DIV0	0.0069024	0	1.81413	5	WRKY71OS(5)/AD$E4_22(5)/MAIZE$ADH11S_03(3)/RAT$EAI_09(2)/IBOXCORE(1)/MYB2CONSENSUSAT(1)/MYBCORE(1)/MYBST1(1)/MYCCONSENSUSAT(1)/REBETALGLHCB21(1)/SREATMSD(1)/WBOXATNPR1(1)/BIHD1OS(1)/EBOXBNNAPA(1)/HS$CDC2_04(1)/HS$CDC2_03(1)/GATABOX(1)/MOUSE$NCAM_08(1)/GTGANTG10(1)/HS$MMP1_06(1)/RAT$TOA_02(1)/EBV$BHLF1_05(1)/HS$GP2B_01(1)/HS$GG_13(1)/Y$ARS1_05(1)/Y$ENO2_03(1)/DC3$CONS_02(1)/HS$NEU_01(1)/MYB$CONS_0…
GACTGCAT	11	146	0	2.63892	DIV0	0.0025595	0	1.81377	14	IDEF1B(4)/RYREPEATBNNAPA(3)/WRKY71OS(3)/AD$E4_22(3)/WBOXNTERF3(2)/GCCCORE(2)/MAIZE$ADH11S_03(2)/WBOXHVISO1(2)/HS$CDC25C_04(2)/Y$HIS4_13(2)/ACGTATERD1(1)/HEXMOTIFTAH3H4(1)/INTRONLOWER(1)/ACGTCBOX(1)/MOUSE$THY1_07(1)/TGACGTVMAMY(1)/HS$INS_04(1)/Y$GAL1_10(1)/RADLV$RLV_03(1)/MOMLV$MOMULV_09(1)/MOMLV$MOMULV_10(1)/CAMV$35SR_03(1)/BZIP910$CONS_02(1)/RAT$TH2B_04(1)/AD$E4_16(1)/ASF1MOTIFCAMV(1)/HS$VIP_04(…
TGACAAAA	59	1279	394	1.61573	5.24496	0.000153315	9.70569e-24	1.81326	14	WRKY71OS(9)/AD$E4_22(9)/BIHD1OS(8)/GTGANTG10(3)/MOUSE$NCAM_08(3)/HS$ALBU_03(3)/HS$MMP1_06(3)/HS$RBP_01(3)/CURECORECR(2)/RAT$A2UG_11(2)/SV$SV40_44(2)/EBV$DSL_02(2)/EBV$DSL_05(2)/EBV$DSL_04(2)/CHICK$OA_03(1)/SEBFCONSSTPR10A(1)/WBOXNTERF3(1)/
TAGAAGTC	21	345	393	2.132	1.8716	0.000751488	0.00294315	1.81301	7	CACTFTPPCA1(1)/MAIZE$ADH11S_03(1)/HS$DPOLB_05(1)/
GGGGGCAT	7	248	264	0.988629	0.928712	0.148935	0.146108	1.813	9	Y$GAL1_11(6)/RAT$NF1_01(4)/PA$PY_23(3)/PA$PY_23(3)/PA$PY_26(3)/IDEF1B(3)/SV$SV40_04(3)/PA$PY_25(3)/MAIZE$ADH11S_04(2)/MOUSE$NCAM_08(2)/HS$RBP_01(2)/HS$ALBU_03(2)/SORLIP1AT(2)/HS$BG_48(2)/HS$BG_44(2)/RYREPEATBNNAPA(1)/RYREPEATLEGUMINBOX(1)/MOUSE$MT1_01(1)/
ACGGAGGA	25	460	0	1.90357	DIV0	0.00116116	0	1.81242	3	MAIZE$ADH11S_03(3)/PARS$PAL_02(3)/ACGTATERD1(1)/
CAGCCACA	38	802	264	1.65957	5.04158	0.0010211	2.19726e-15	1.81071	6	MOUSE$NCAM_08(7)/MAIZE$ADH11S_04(6)/SORLIP1AT(6)/
TCATAGGG	7	123	134	1.99333	1.8297	0.0390014	0.0518903	1.81061	10	RAT$OC_04(6)/HS$BG_46(6)/HS$IL2_09(6)/SP$H2B1_05(6)/MMTV$MMTV_31(6)/MMTV$MMTV_30(6)/DROME$HH4_10(6)/CACTFTPPCA1(3)/CHICK$BAC_05(3)/MOUSE$SRF_03(3)/HIV1$HIV1_12(3)/HIV1$HIV1_13(3)/RAT$GLU_04(3)/HS$ASCC_04(3)/MAIZE$ADH11S_03(1)/IDEF1B(1)/MOUSE$NCAM_08(1)/MULV$MULV_01(1)/
ATATTCGT	10	210	0	1.66789	DIV0	0.0411817	0	1.81026	8	ROOTMOTIFTAPOX1(4)/GATABOX(3)/MYBST1(2)/HS$GMCSF_03(2)/REBETALGLHCB21(1)/CAATBOX1(1)/MAIZE$ADH11S_03(1)/Y$CYC1_03(1)/HS$DPOLB_05(1)/DROME$ALPHATUB84B_14(1)/CACTFTPPCA1(1)/PSAM$U7SN_03(1)/MMTV$MMTV_46(1)/HNF5$CONS(1)/DROME$H_53(1)/
TTCGCGGA	11	215	660	1.79201	0.583762	0.025209	0.0174584	1.81025	3	HS$CYCA_12(4)/MAIZE$ADH11S_03(3)/HS$CDC2_09(3)/HS$CYCA_05(3)/HS$CYCA_11(3)/
CAAGTGCT	10	178	134	1.96774	2.61386	0.0196555	0.00403549	1.81002	15	CACTFTPPCA1(15)/EBOXBNNAPA(9)/MYCCONSENSUSAT(9)/DC3$CONS_02(9)/GTGANTG10(5)/HS$IFNB_02(5)/IDEF2B(3)/DROME$ALPHATUB84B_14(3)/DROME$IND_01(3)/DROME$IND_03(3)/DROME$EVE_58(3)/AD$E4_22(1)/MOUSE$RAS1_02(1)/WBOXATNPR1(1)/TCF1$CONS(1)/WRKY71OS(1)/
CAGACAGG	12	300	0	1.40103	DIV0	0.0620417	0	1.80998	8	MOUSE$A21COL_02(6)/IBOX(2)/IBOXCORE(2)/GATABOX(2)/HS$GG_12(2)/EBV$BHLF1_05(2)/Y$ARS1_05(2)/MOUSE$MCCPA_01(2)/GATA1$CONS_01(2)/GATA2$CONS_01(2)/MOUSE$EPOR_01(2)/MOUSE$AAG_02(2)/GATA3$CONS_01(2)/HIV1$HIV1_32(2)/
CCAACATA	23	503	2381	1.60157	0.338341	0.00924262	1.61565e-10	1.80997	7	RAV1AAT(3)/DROME$DPP_31(1)/DROME$DPP_30(1)/DROME$HB_25(1)/
TAAGCAGC	8	186	537	1.50648	0.521798	0.077485	0.0166237	1.80978	11	ANAERO2CONSENSUS(3)/IDEF1B(2)/CACTFTPPCA1(2)/RYREPEATBNNAPA(2)/RAT$OC_04(2)/HS$BG_46(2)/HS$IL2_09(2)/SP$H2B1_05(2)/MMTV$MMTV_31(2)/MMTV$MMTV_30(2)/DROME$HH4_10(2)/CHICK$BAC_05(2)/HIV1$HIV1_12(2)/HIV1$HIV1_13(2)/HS$ASCC_04(2)/MAIZE$ADH11S_04(1)/MOUSE$NCAM_08(1)/SORLIP1AT(1)/IUF1$CONS_01(1)/
TTTAGAAC	19	355	0	1.87461	DIV0	0.00420834	0	1.80955	7	CURECORECR(5)/CACTFTPPCA1(3)/RAT$PFK_03(2)/HS$BG_46(1)/HS$IL2_09(1)/SP$H2B1_05(1)/MMTV$MMTV_31(1)/MMTV$MMTV_30(1)/DROME$HH4_10(1)/RAT$OC_04(1)/
CATGGTAC	32	579	1450	1.93579	0.772981	0.000243144	0.0220902	1.80944	16	CURECORECR(4)/S1FBOXSORPS1L21(3)/CACTFTPPCA1(2)/IDEF1B(2)/IDEF2B(2)/MOUSE$NCAM_08(2)/HS$ALBU_03(2)/HS$RBP_01(2)/HS$CDC2_04(1)/HS$BG_46(1)/HS$IL2_09(1)/SP$H2B1_05(1)/MMTV$MMTV_31(1)/HS$CDC2_03(1)/MAIZE$ADH11S_04(1)/MMTV$MMTV_30(1)/DROME$HH4_10(1)/GT1CONSENSUS(1)/SORLIP1AT(1)/RADLV$RLV_03(1)/MOMLV$MOMULV_09(1)/MOMLV$MOMULV_10(1)/RAT$OC_04(1)/XENLA$U2SN_11(1)/RAT$OMP_07(1)/
CGTGTCAC	69	1836	2390	1.31632	1.0112	0.00442574	0.0477685	1.80921	35	BIHD1OS(17)/WRKY71OS(17)/AD$E4_22(17)/GTGANTG10(16)/HS$MMP1_06(14)/SORLIP1AT(8)/MOUSE$NCAM_08(8)/MAIZE$ADH11S_04(8)/ACGTATERD1(6)/ABRELATERD1(6)/HS$ALBU_03(6)/ACGTABREMOTIFA2OSEM(6)/HS$RBP_01(6)/TGTCACACMCUCUMISIN(4)/GADOWNAT(4)/RAT$A2UG_11(4)/SV$SV40_44(4)/EBV$DSL_02(4)/EBV$DSL_05(4)/EBV$DSL_04(4)/XENLA$U2SN_11(3)/SURECOREATSULTR11(3)/HS$CYCA_12(3)/ABRERATCAL(2)/LRENPCABE(2)/QARBNEXTA(2)/HSV1$TK…
TCGAGTAG	8	129	0	2.17214	DIV0	0.0211148	0	1.80895	5	CACTFTPPCA1(4)/MMTV$MMTV_46(3)/HS$DPOLB_05(1)/DROME$ALPHATUB84B_14(1)/HS$CYCA_12(1)/DROME$H_53(1)/
TTCAGAGA	14	355	0	1.38129	DIV0	0.0549058	0	1.80849	5	MOUSE$A21COL_02(4)/RAT$POMC_03(2)/RAT$RPK_02(1)/GATABOX(1)/MOUSE$MT1_01(1)/HS$GG_08(1)/TCF1$CONS(1)/RSV$RSV_02(1)/HS$BG_45(1)/HS$BG_49(1)/HS$BG_42(1)/GATA1$CONS_01(1)/GATA2$CONS_01(1)/GATA3$CONS_01(1)/
TTGCGCAT	9	195	662	1.61657	0.47618	0.0541004	0.00524918	1.80818	6	MOUSE$MT1_01(7)/RAT$RPK_02(2)/MOUSE$MT1_01(2)/MOUSE$NCAM_08(1)/SORLIP1AT(1)/HS$CYCA_12(1)/MAIZE$ADH11S_04(1)/
AAGTAGAT	17	273	0	2.18109	DIV0	0.00167524	0	1.80787	4	CACTFTPPCA1(5)/RAT$OC_04(3)/HS$BG_46(3)/HS$IL2_09(3)/SP$H2B1_05(3)/MMTV$MMTV_31(3)/MMTV$MMTV_30(3)/DROME$HH4_10(3)/DROME$ALPHATUB84B_14(2)/MOUSE$SRF_03(2)/RAT$GLU_04(2)/IDEF2B(1)/
AAAGATCA	21	412	258	1.78529	2.85093	0.00461135	2.01579e-05	1.80694	13	DOFCOREZM(7)/NODCON1GM(7)/OSE1ROOTNODULE(7)/DOF2$CONS_01(7)/DOF3$CONS_01(7)/PBF$CONS_01(7)/MNB1A$CONS_01(7)/ARR$CONS_01(7)/HS$DPOLB_05(6)/GATABOX(4)/HS$GMCSF_03(4)/ROOTMOTIFTAPOX1(4)/
GTACGGTA	11	214	134	1.80039	2.87524	0.0246424	0.00140351	1.80686	3	CURECORECR(4)/MAIZE$ADH11S_03(3)/CACTFTPPCA1(1)/RAT$OC_04(1)/HS$BG_46(1)/HS$IL2_09(1)/SP$H2B1_05(1)/MMTV$MMTV_31(1)/MMTV$MMTV_30(1)/DROME$HH4_10(1)/
GTAATCCT	38	599	0	2.222	DIV0	5.12413e-06	0	1.80663	4	ARR1AT(3)/ARR$CONS_01(3)/IBOXCORE(2)/MYBST1(2)/SREATMSD(2)/HS$CDC2_04(2)/HS$CDC2_03(2)/GATABOX(2)/EBV$BHLF1_05(2)/Y$ARS1_05(2)/REBETALGLHCB21(1)/HS$HH1_03(1)/HS$GHA_10(1)/HS$BAC_03(1)/PIG$UPA_12(1)/HS$GG_15(1)/RAT$TH2A_04(1)/HS$A24COL_01(1)/RAT$TH2A_02(1)/HS$HSP70_02(1)/MOUSE$M2EAK_08(1)/HS$GG_18(1)/HSV1$TK_04(1)/RAT$TH2B_02(1)/MOUSE$E2F1_02(1)/MOMLV$MOMULV_15(1)/HS$ZG_07(1)/EBV$DSL_06(1)/HS$ZG_0…
GGTAACAG	6	112	661	1.87638	0.317934	0.060664	0.000399516	1.80655	7	HS$CDC2_04(3)/HS$CDC2_03(3)/MYBCORE(2)/SEBFCONSSTPR10A(2)/WRKY71OS(2)/BIHD1OS(2)/GTGANTG10(2)/AD$E4_22(2)/HS$MMP1_06(2)/TCF1$CONS(2)/
AAAGGATG	17	294	0	2.02529	DIV0	0.00324217	0	1.8064	3	DOFCOREZM(2)/DOF2$CONS_01(2)/DOF3$CONS_01(2)/PBF$CONS_01(2)/MNB1A$CONS_01(2)/Y$ENO2_03(2)/MYBST1(1)/IDEF1B(1)/GATABOX(1)/
GTTCGATC	18	523	1053	1.20547	0.59873	0.0696453	0.00551915	1.80622	9	HS$DPOLB_05(16)/
GCTCTGTT	10	213	263	1.6444	1.33178	0.0435622	0.0860815	1.80564	1	MOUSE$A21COL_02(2)/MOUSE$WAP_02(2)/RAT$POMC_03(2)/TCF1$CONS(2)/
GCGATTTC	12	173	0	2.42953	DIV0	0.0031512	0	1.80557	4	HS$DPOLB_05(4)/ARR1AT(3)/DROME$SC_02(3)/HS$CYCA_12(2)/HS$HH4_01(2)/POLLEN1LELAT52(1)/HS$GRH_03(1)/HS$GMCSF_03(1)/
TCCAGGTT	13	209	0	2.17863	DIV0	0.00500172	0	1.80536	2	MOUSE$NCAM_08(3)/
CGGAAACT	9	139	0	2.26785	DIV0	0.0127168	0	1.80528	1	MAIZE$ADH11S_03(2)/HS$IL6_06(2)/
CAGGGAGA	15	213	269	2.4666	1.95311	0.00100533	0.00673829	1.80527	2	PARS$PAL_02(3)/Y$ADH2_01(3)/
GGCAAGGA	19	378	1187	1.76055	0.560647	0.00719346	0.00185371	1.80464	5	MAIZE$ADH11S_03(4)/SORLIP1AT(2)/MAIZE$ADH11S_04(2)/MOUSE$NCAM_08(2)/HS$ALBU_03(2)/HS$RBP_01(2)/
TGGTCGTA	7	76	1057	3.22605	0.231958	0.00513099	3.54045e-07	1.80399	1
GAGTTCCT	7	164	0	1.495	DIV0	0.0906323	0	1.80392	1	EECCRCAH1(2)/HS$IL6_06(2)/
