# Supplementary material for: Development of a novel prediction method of cis-elements to hypothesize collaborative functions of cis-element pairs in iron-deficient rice
Source: Rice (N Y). 2013 Sep 22;6:22. doi: 10.1186/1939-8433-6-22 (PMC4883709; doi:10.1186/1939-8433-6-22)
Supplement: Supplementary file 5 — Additional file 5: Enrichment and Annotation of predicted from a region 50 bp upstream to 150 bp downstream of TSS. (XLSX 19 KB) [file 12284_2013_62_MOESM5_ESM.xlsx]

## Sheet: Sheet1
Kakei et al., Additional file 5
Enrichment and Annotation of predicted from a region 50 bp upstream to 150 bp downstream of TSS
	Counts			Fold enrichment		P-value
Motif	In regulated genes (>2 fold)	In all genes	In random sequences	VS All	VS Random sequences	VS All	VS Random sequences	MAMA score	Group member	Annotations (using PLACE, TRANSFAC release 3.2 and from the literatures in the references)
CTATATAT	915	16863	7325	1.90052	4.37522	1.03155e-69	3.58589e-283	2.08298	146	MOUSE$SRF_03(292)/RAT$GLU_04(292)/HS$IL2_09(235)/SP$H2B1_05(235)/MMTV$MMTV_31(235)/MMTV$MMTV_30(235)/DROME$HH4_10(235)/RAT$OC_04(235)/HS$BG_46(235)/HIV1$HIV1_12(30)/HIV1$HIV1_13(30)/CHICK$BAC_05(30)/HS$ASCC_04(30)/RAT$MRF4_03(19)/TBP$CONS(19)/MOUSE$MT1_04(19)/AD$MLP_29(19)/Y$CUP1_07(19)/HS$GRH_03(17)/GATABOX(16)/HS$GMCSF_03(15)/TATABOX2(12)/SV$SV40_03(12)/XENLA$VITB1_04(12)/Y$GAL1_12(11)/TATABOX4…
AGCTAGCT	823	13320	5929	2.16412	4.86189	1.7133e-86	1.96243e-284	2.05213	166	HS$CDC2_04(12)/HS$CDC2_03(12)/IDEF2B(6)/CACTFTPPCA1(2)/MOUSE$WAP_02(2)/MOUSE$NCAM_08(2)/MOUSE$THY1_07(2)/Y$GAL1_10(2)/HS$GG_22(2)/
TATAAGTA	44	810	2378	1.90263	0.648079	3.56292e-05	0.000489221	1.99775	31	RAT$OC_04(19)/HS$BG_46(19)/HS$IL2_09(19)/SP$H2B1_05(19)/MMTV$MMTV_31(19)/MMTV$MMTV_30(19)/DROME$HH4_10(19)/CHICK$BAC_05(11)/HIV1$HIV1_12(11)/HIV1$HIV1_13(11)/HS$ASCC_04(11)/CACTFTPPCA1(10)/HS$GRH_03(7)/HS$GMCSF_03(5)/RAT$GLU_04(5)/MOUSE$SRF_03(5)/SV$SV40_03(5)/RAT$MRF4_03(4)/TBP$CONS(4)/MOUSE$MT1_04(4)/AD$MLP_29(4)/Y$CUP1_07(4)/DROME$ALPHATUB84B_14(4)/TATABOX2(3)/XENLA$VITB1_04(3)/HS$CDC2_04(2)/H…
CTTAATTA	238	3949	3769	2.11094	2.21176	3.67693e-25	9.41129e-28	1.99194	61	HS$CDC2_04(11)/HS$CDC2_03(11)/HS$GG_22(9)/BRN2$CONS_01(9)/ARR1AT(5)/CACTFTPPCA1(5)/CARO$STR1_03(4)/CAATBOX1(4)/DROME$SER_24(4)/PSAM$U7SN_04(3)/HS$GRH_03(3)/HS$EGFR_15(3)/HS$GMCSF_03(3)/DROME$ADH_09(3)/TATABOXOSPAL(3)/GTGANTG10(2)/DROME$HB_25(2)/GT1CONSENSUS(2)/DROME$EVE_52(2)/DROME$DPP_31(1)/DROME$DPP_30(1)/MOUSE$HOXC8_04(1)/MYB1LEPR(1)/RAT$AF_01(1)/RAT$BF_02(1)/DROME$128_09(1)/
TGATCATG	107	1782	817	2.10311	4.58721	2.5692e-12	1.35237e-36	1.98609	30	MOUSE$WAP_02(2)/MOUSE$NCAM_08(2)/ARR1AT(1)/DROME$SER_24(1)/
GCCTATAA	60	997	249	2.10786	8.43993	9.44237e-08	1.25265e-34	1.9706	23	RAT$OC_04(24)/HS$BG_46(24)/HS$IL2_09(24)/SP$H2B1_05(24)/MMTV$MMTV_31(24)/MMTV$MMTV_30(24)/DROME$HH4_10(24)/CHICK$BAC_05(12)/HIV1$HIV1_12(12)/HIV1$HIV1_13(12)/HS$ASCC_04(12)/RAT$GLU_04(6)/MOUSE$SRF_03(6)/MOUSE$THY1_07(5)/RAT$MRF4_03(3)/TBP$CONS(3)/MOUSE$MT1_04(3)/AD$MLP_29(3)/Y$CUP1_07(3)/Y$GAL1_10(2)/Y$GLK1_02(2)/Y$GAL1_11(2)/MOUSE$NCAM_08(1)/PSAM$U7SN_03(1)/MNB1A$CONS_01(1)/TAAAGSTKST1(1)/DOF2$C…
TATACACA	139	2332	1290	2.08772	3.77409	3.46843e-15	5.1477e-38	1.96025	36	RAT$OC_04(26)/HS$BG_46(26)/HS$IL2_09(26)/SP$H2B1_05(26)/MMTV$MMTV_31(26)/MMTV$MMTV_30(26)/DROME$HH4_10(26)/MOUSE$SRF_03(12)/RAT$GLU_04(12)/HIV1$HIV1_12(5)/HIV1$HIV1_13(5)/CHICK$BAC_05(5)/HS$ASCC_04(5)/RAT$MRF4_03(5)/TBP$CONS(5)/MOUSE$MT1_04(5)/AD$MLP_29(5)/Y$CUP1_07(5)/CACTFTPPCA1(3)/MOUSE$NCAM_08(3)/GATABOX(3)/MYBST1(3)/TATCCAOSAMY(3)/DROME$ALPHATUB84B_14(2)/HS$HH1_01(2)/CURECORECR(1)/MOUSE$A21C…
TATAAAAG	40	672	359	2.08486	3.90259	1.18807e-05	1.15953e-12	1.95319	27	RAT$OC_04(32)/HS$BG_46(32)/HS$IL2_09(32)/SP$H2B1_05(32)/MMTV$MMTV_31(32)/MMTV$MMTV_30(32)/DROME$HH4_10(32)/CHICK$BAC_05(26)/HIV1$HIV1_12(26)/HIV1$HIV1_13(26)/HS$ASCC_04(26)/RAT$MRF4_03(20)/TBP$CONS(20)/MOUSE$MT1_04(20)/AD$MLP_29(20)/Y$CUP1_07(20)/MOUSE$SRF_03(18)/RAT$GLU_04(18)/HS$GRH_03(5)/PBF$CONS_01(4)/DOFCOREZM(4)/DOF2$CONS_01(4)/PSAM$U7SN_03(4)/MNB1A$CONS_01(4)/DOF3$CONS_01(4)/Y$GAL1_12(4)/T…
TAACTAGT	52	679	1137	2.68238	1.60188	4.18897e-10	0.000385804	1.95217	49	HS$CDC2_04(15)/HS$CDC2_03(15)/CACTFTPPCA1(9)/HS$GG_22(8)/HS$IL2_09(2)/SP$H2B1_05(2)/MMTV$MMTV_31(2)/RAT$OC_04(2)/MMTV$MMTV_30(2)/DROME$HH4_10(2)/MOUSE$SRF_03(2)/HS$BG_46(2)/RAT$GLU_04(2)/MYB1LEPR(1)/MOUSE$WAP_02(1)/HS$GRH_03(1)/HS$GMCSF_03(1)/RAT$AF_01(1)/RAT$BF_02(1)/CARO$STR1_03(1)/SV$SV40_03(1)/
GTCCTGTA	26	245	574	3.71701	1.58653	2.09124e-08	0.0071573	1.94823	6	CURECORECR(1)/INTRONLOWER(1)/WRKY71OS(1)/RAT$OC_04(1)/HS$BG_46(1)/HS$IL2_09(1)/SP$H2B1_05(1)/MMTV$MMTV_31(1)/AD$E4_22(1)/MMTV$MMTV_30(1)/DROME$HH4_10(1)/MOUSE$THY1_07(1)/RADLV$RLV_03(1)/MOMLV$MOMULV_09(1)/MOMLV$MOMULV_10(1)/HS$EGFR_19(1)/TCF11$CONS_01(1)/
CAACTATA	42	610	724	2.4116	2.03188	2.55663e-07	1.31672e-05	1.94603	31	RAT$OC_04(20)/HS$BG_46(20)/HS$IL2_09(20)/SP$H2B1_05(20)/MMTV$MMTV_31(20)/MMTV$MMTV_30(20)/DROME$HH4_10(20)/MOUSE$SRF_03(8)/RAT$GLU_04(8)/CACTFTPPCA1(4)/HIV1$HIV1_12(3)/HIV1$HIV1_13(3)/CHICK$BAC_05(3)/HS$ASCC_04(3)/HS$GG_22(2)/Y$GAL1_11(2)/DROME$ALPHATUB84B_14(2)/Y$GLK1_02(2)/MYB2CONSENSUSAT(1)/MYBCORE(1)/PSAM$U7SN_03(1)/MYCCONSENSUSAT(1)/EBOXBNNAPA(1)/DC3$CONS_02(1)/HS$NEU_01(1)/MYB$CONS_01(1)/E2…
CACTTAGT	16	146	257	3.83843	2.18059	6.1431e-06	0.00219496	1.93993	22	CACTFTPPCA1(14)/DROME$EVE_52(4)/ACGTATERD1(3)/HS$CDC2_04(2)/HS$CDC2_03(2)/HS$IFNB_02(2)/GTGANTG10(2)/BRN2$CONS_01(1)/MOUSE$HOXC8_04(1)/CAATBOX1(1)/
ACTGAAGT	17	198	55	3.00726	10.8261	6.0599e-05	1.25398e-12	1.92945	13	HS$CDC2_04(2)/HS$CDC2_03(2)/IUF1$CONS_01(2)/GATABOX(1)/C1MOTIFZMBZ2(1)/
CATCAAGC	43	575	469	2.61931	3.21131	2.2158e-08	7.15097e-11	1.92824	19	IDEF2B(1)/
GTACTACG	40	557	352	2.51531	3.98019	1.73788e-07	6.44158e-13	1.92756	11	CACTFTPPCA1(16)/CURECORECR(10)/ACGTATERD1(2)/
ACATACCA	17	99	100	6.01451	5.95437	7.80548e-09	8.99918e-09	1.92713	7	RAT$OC_04(2)/HS$BG_46(2)/HS$IL2_09(2)/SP$H2B1_05(2)/MMTV$MMTV_31(2)/MMTV$MMTV_30(2)/DROME$HH4_10(2)/MOUSE$SRF_03(2)/RAT$GLU_04(2)/
AGTTGCAG	70	993	516	2.46908	4.75155	1.93389e-11	1.98762e-25	1.92526	20	EBOXBNNAPA(3)/MYB2CONSENSUSAT(3)/MYBCORE(3)/MYCCONSENSUSAT(3)/HS$CYCA_06(3)/HS$CDC2_10(3)/HS$CDC25C_05(3)/DC3$CONS_02(3)/HS$NEU_01(3)/MYB$CONS_01(3)/MOUSE$MT1_01(1)/RAV1AAT(1)/E2A$CONS(1)/
GTACGTTC	55	754	1044	2.55492	1.84522	7.24598e-10	1.09141e-05	1.92033	20	ACGTATERD1(20)/CURECORECR(19)/CACTFTPPCA1(6)/ACGTABOX(4)/ACGTOSGLUB1(2)/IDEF2B(2)/ABRELATERD1(2)/
GCTATAGC	67	1131	1128	2.07491	2.08043	3.31994e-08	3.02716e-08	1.91933	20	RAT$OC_04(15)/HS$BG_46(15)/HS$IL2_09(15)/SP$H2B1_05(15)/MMTV$MMTV_31(15)/MMTV$MMTV_30(15)/DROME$HH4_10(15)/MOUSE$NCAM_08(8)/CAATBOX1(6)/CEBP$CONS_01(6)/MOUSE$SRF_03(2)/HIV1$HIV1_12(2)/HIV1$HIV1_13(2)/CHICK$BAC_05(2)/RAT$GLU_04(2)/HS$ASCC_04(2)/
CTAAGCTA	127	2544	2021	1.74853	2.20102	2.17431e-09	1.33711e-15	1.91846	39	MOUSE$WAP_02(6)/HS$CDC2_04(4)/HS$CDC2_03(4)/IDEF2B(4)/TCF1$CONS(4)/DOF2$CONS_01(2)/DOF3$CONS_01(2)/PBF$CONS_01(2)/MNB1A$CONS_01(2)/DOFCOREZM(2)/
AGACATGG	97	1553	781	2.1877	4.35018	3.13035e-12	1.28225e-31	1.90762	13	MOUSE$NCAM_08(6)/CF1$CONS_01(4)/DOG$ATP1A_01(3)/CEBP$CONS_01(2)/RAT$GLU_04(2)/CAATBOX1(2)/MOUSE$SRF_03(2)/SP$H2B1_05(1)/MMTV$MMTV_31(1)/AD$E4_22(1)/MMTV$MMTV_30(1)/DROME$HH4_10(1)/WBOXHVISO1(1)/WBOXNTERF3(1)/WRKY71OS(1)/RAT$OC_04(1)/Y$ILV1_03(1)/HS$BG_46(1)/HS$IL2_09(1)/
TATGTACC	5	87	204	2.01297	0.858473	0.0657263	0.165037	1.9071	8	CURECORECR(4)/RAT$OC_04(3)/HS$BG_46(3)/HS$IL2_09(3)/SP$H2B1_05(3)/MMTV$MMTV_31(3)/MMTV$MMTV_30(3)/DROME$HH4_10(3)/MOUSE$SRF_03(3)/RAT$GLU_04(3)/GT1CONSENSUS(1)/HIV1$HIV1_12(1)/HIV1$HIV1_13(1)/CHICK$BAC_05(1)/HS$ASCC_04(1)/RAT$MRF4_03(1)/TBP$CONS(1)/MOUSE$MT1_04(1)/AD$MLP_29(1)/Y$CUP1_07(1)/CARO$STR1_03(1)/
TGAAGCTT	42	503	152	2.92461	9.67815	1.64514e-09	5.48456e-27	1.90682	18	IDEF2B(10)/MOUSE$NCAM_08(1)/
CATGCTTG	31	350	464	3.10228	2.34008	5.43051e-08	1.31045e-05	1.90586	13	IDEF2B(11)/IDEF1B(3)/MOUSE$THY1_07(1)/Y$GAL1_10(1)/
GGACACTG	10	93	154	3.7662	2.2744	0.000337295	0.0091634	1.9052	3	CACTFTPPCA1(4)/GTGANTG10(2)/WBOXNTERF3(2)/WRKY71OS(2)/AD$E4_22(2)/HS$MMP1_06(2)/CHICK$OA_03(2)/
CGACTTAA	9	67	103	4.70495	3.0605	0.000139516	0.00239402	1.9047	15	CACTFTPPCA1(7)/DROME$EVE_52(4)/HS$CDC2_03(3)/HS$CDC2_04(3)/HS$IFNB_02(2)/PSAM$U7SN_01(2)/GTGANTG10(2)/MOUSE$WAP_02(1)/
CAATGGCG	86	1331	818	2.26312	3.68241	9.36642e-12	1.4058e-23	1.90449	9	CAATBOX1(8)/MOUSE$NCAM_08(6)/MULV$MULV_01(5)/CEBP$CONS_01(4)/
ACACACTT	10	159	0	2.20287	DIV0	0.0109352	0	1.90254	5	CACTFTPPCA1(3)/HS$HH1_01(2)/
TCAGACTA	13	101	714	4.50826	0.637723	8.55915e-06	0.023638	1.89735	3	MOUSE$A21COL_02(3)/WBOXNTCHN48(1)/WBOXNTERF3(1)/WRKY71OS(1)/WBOXHVISO1(1)/AD$E4_22(1)/RAT$EAI_09(1)/Y$HIS4_14(1)/
ATCGAGTT	8	70	0	4.00294	DIV0	0.000855428	0	1.89679	1	HS$DPOLB_05(2)/MMTV$MMTV_46(2)/
TATATCAA	6	74	48	2.83992	4.37821	0.014934	0.00233673	1.89524	13	RAT$OC_04(15)/HS$BG_46(15)/HS$IL2_09(15)/SP$H2B1_05(15)/MMTV$MMTV_31(15)/MMTV$MMTV_30(15)/DROME$HH4_10(15)/CHICK$BAC_05(11)/HIV1$HIV1_12(11)/HIV1$HIV1_13(11)/HS$ASCC_04(11)/RAT$GLU_04(10)/MOUSE$SRF_03(10)/RAT$MRF4_03(9)/TBP$CONS(9)/MOUSE$MT1_04(9)/AD$MLP_29(9)/Y$CUP1_07(9)/GATABOX(6)/MYBST1(3)/MOUSE$NCAM_08(3)/TATCCAOSAMY(3)/Y$GAL1_12(3)/TATABOX4(2)/PSAM$U7SN_03(2)/AD2$E1B_02(2)/AD2$E1B_04(2)/TAT…
CACAAGCT	17	182	49	3.27163	12.1518	2.28427e-05	2.08857e-13	1.89447	11	IDEF2B(9)/MOUSE$HES1_01(2)/MOUSE$WAP_02(1)/CACTFTPPCA1(1)/
GTGAGTAC	9	101	49	3.1211	6.43329	0.00212463	1.39603e-05	1.89143	5	CURECORECR(5)/CACTFTPPCA1(4)/GTGANTG10(2)/RAT$POMC_05(1)/
GCAGTATA	7	78	361	3.14333	0.679169	0.00581244	0.0818949	1.88892	9	RAT$OC_04(10)/HS$BG_46(10)/HS$IL2_09(10)/SP$H2B1_05(10)/MMTV$MMTV_31(10)/MMTV$MMTV_30(10)/DROME$HH4_10(10)/CACTFTPPCA1(5)/DROME$ALPHATUB84B_14(5)/MOUSE$SRF_03(2)/RAT$GLU_04(2)/CHICK$BAC_05(1)/MOUSE$A21COL_02(1)/HIV1$HIV1_12(1)/HS$GMCSF_03(1)/HIV1$HIV1_13(1)/PSAM$U7SN_03(1)/HS$GMCSF_04(1)/HS$ASCC_04(1)/Y$GAL1_12(1)/
CTTGCTAC	10	140	369	2.50184	0.949206	0.00526883	0.123395	1.88748	9	IDEF2B(2)/HS$CDC2_04(1)/HS$CDC2_03(1)/
ACGTTAGA	9	154	0	2.04696	DIV0	0.0208417	0	1.8874	4	ACGTATERD1(3)/HS$CDC2_04(3)/HS$CDC2_03(3)/HS$DPOLB_05(2)/WRKY71OS(1)/QELEMENTZMZM13(1)/WBOXNTCHN48(1)/MOUSE$A21COL_02(1)/AD$E4_22(1)/WBOXNTERF3(1)/RAT$EAI_09(1)/CHICK$OA_03(1)/PPAR$CONS_01(1)/BOVIN$OT_01(1)/
TCATGACA	6	90	0	2.33505	DIV0	0.0306095	0	1.88565	5	WRKY71OS(4)/AD$E4_22(4)/BIHD1OS(3)/MOUSE$NCAM_08(2)/WBOXNTERF3(1)/WBOXHVISO1(1)/Y$ILV1_03(1)/
ACAGTGAG	3	60	48	1.75128	2.18911	0.151072	0.108955	1.88508	4	CACTFTPPCA1(4)/GTGANTG10(4)/WBOXNTERF3(3)/WRKY71OS(3)/AD$E4_22(3)/HS$MMP1_06(2)/CHICK$OA_03(2)/RAT$EAI_09(1)/WBOXNTCHN48(1)/WBOXHVISO1(1)/Y$HIS4_14(1)/
ATGGCAGC	14	241	55	2.03469	8.91563	0.00628256	1.32167e-09	1.88359	4	MOUSE$NCAM_08(2)/HS$ALBU_03(2)/HS$RBP_01(2)/
AGACAGTC	5	50	197	3.50257	0.888977	0.0118511	0.169261	1.88348	2	HS$GG_12(3)/
TACCATGG	10	144	576	2.43234	0.608085	0.00622965	0.0287444	1.88311	6	S1FBOXSORPS1L21(5)/MOUSE$NCAM_08(2)/
GAAGTCAT	5	47	0	3.72614	DIV0	0.00947537	0	1.88106	6	WBOXHVISO1(4)/WBOXNTERF3(4)/WRKY71OS(4)/AD$E4_22(4)/Y$ILV1_03(4)/MOUSE$NCAM_08(1)/RAT$POMC_05(1)/
TAGCTGTA	6	55	0	3.82098	DIV0	0.00433056	0	1.87922	17	RAT$OC_04(4)/HS$BG_46(4)/HS$IL2_09(4)/SP$H2B1_05(4)/MMTV$MMTV_31(4)/MMTV$MMTV_30(4)/DROME$HH4_10(4)/
GATCAGCT	52	759	251	2.39965	7.25632	1.39856e-08	2.84229e-27	1.87878	18	MOUSE$WAP_02(7)/WBOXNTERF3(2)/WRKY71OS(2)/AD$E4_22(2)/WBOXNTCHN48(2)/RAT$EAI_09(2)/CHICK$OA_03(2)/HS$GG_22(1)/
AACAACGT	5	41	0	4.27143	DIV0	0.00568095	0	1.8781	3	ACGTATERD1(4)/CACTFTPPCA1(1)/
ACACTACA	4	86	0	1.6291	DIV0	0.129986	0	1.87692	2	CACTFTPPCA1(3)/ACGTATERD1(1)/
GAGTGCTA	8	80	158	3.50257	1.77345	0.00187124	0.0467246	1.87668	3	CACTFTPPCA1(5)/CURECORECR(1)/
AGCTACTA	8	138	0	2.03048	DIV0	0.0280093	0	1.87636	5	CACTFTPPCA1(6)/HS$CDC2_04(2)/HS$CDC2_03(2)/CURECORECR(1)/MOUSE$WAP_02(1)/
ACCGGCAA	10	166	414	2.10998	0.846031	0.0137766	0.107911	1.87616	2	MAIZE$ADH11S_03(5)/DRE2COREZMRAB17(1)/DRECRTCOREAT(1)/LTREATLTI78(1)/LTRECOREATCOR15(1)/CBFHV(1)/Y$CYC1_03(1)/
AAAATGGA	11	149	0	2.58579	DIV0	0.00293832	0	1.87358	1	MOUSE$NCAM_08(2)/HS$GMCSF_03(2)/HS$GMCSF_04(2)/HS$GMCSF_03(2)/CF1$CONS_01(2)/
GCAGTTCG	4	80	0	1.75128	DIV0	0.11552	0	1.87257	3
TTGCATTA	6	51	49	4.12067	4.28886	0.00308592	0.00257003	1.87198	1	HS$GMCSF_04(2)/HS$GMCSF_03(2)/
TGTACGAA	4	48	312	2.91881	0.449047	0.0373281	0.0355018	1.87132	3	CURECORECR(4)/
ATCGATCA	33	660	0	1.75128	DIV0	0.000907303	0	1.87055	4	HS$DPOLB_05(10)/
TTCAGGTG	7	83	0	2.95397	DIV0	0.00778481	0	1.87052	2	EBOXBNNAPA(3)/MYCCONSENSUSAT(3)/RAV1BAT(3)/DROME$SIM_08(3)/HS$CXCR4_02(3)/DC3$CONS_02(3)/PV$PHASL_02(3)/
GAGCTAAA	6	43	103	4.88731	2.04033	0.00139305	0.0474501	1.8704	2	MOUSE$WAP_02(3)/
