# Supplementary material for: Development of a novel prediction method of cis-elements to hypothesize collaborative functions of cis-element pairs in iron-deficient rice
Source: Rice (N Y). 2013 Sep 22;6:22. doi: 10.1186/1939-8433-6-22 (PMC4883709; doi:10.1186/1939-8433-6-22)
Supplement: Supplementary file 6 — Additional file 6: Enrichment of motif pairs. (XLSX 271 KB) [file 12284_2013_62_MOESM6_ESM.xlsx]

## Sheet: comma_output_500+150_ranking_cl
Kakei et al., Additional file 6
Enrichment of motif pairs (from microarray data of rice root subjected to iron-deficient and -sufficient treatment)																Network grough of (Highly) possible motif pairs was generated from the list at left.
Co-regulation	Motif A x Motif B	Chi square value	P-value	EN1	EN2	CR(A|B|UP)	CR(A|!B|UP)	CR(A|B|!UP)	CR(A|!B|!UP)	N(A|UP)	N(B|UP)	N(A|B|UP)	N(A|!UP)	N(B|!UP)	N(A|B|!UP)	Calor of edges indicates chi-values and size of node indicate the number of grouped sequences in a motif
(Highly possible motif pairs)	CATGCATGxCTATATAT	227450	0	1.27345	1.00542	0.491909	0.386282	0.39817	0.310986	411	618	304	11024	17819	7095
(Highly possible motif pairs)	AGCTAGCTxCTATATAT	205917	0	1.27764	1.01061	0.493528	0.386282	0.360458	0.279167	412	618	305	9950	17819	6423
(Highly possible motif pairs)	CATGCATGxCTTAATTA	150103	0	1.11677	1.11044	0.488312	0.437255	0.412003	0.332233	411	385	188	11024	11364	4682
(Highly possible motif pairs)	AGCTAGCTxCTTAATTA	139309	0	1.2992	1.00228	0.52987	0.407843	0.382348	0.293625	412	385	204	9950	11364	4345
(Highly possible motif pairs)	CTATATATxACGTACGT	133667	0	1.05265	1.02392	0.715328	0.679549	0.620018	0.575245	618	274	196	17819	6724	4169
(Possible motif pairs)	CTATATATxTGATCAAC	129695	0	1.04414	1.06779	0.71161	0.681529	0.637108	0.57144	618	267	190	17819	6349	4045
(Possible motif pairs)	CTATATATxCTAATTAA	119822	0	1.07062	1.12556	0.726087	0.678195	0.679949	0.564251	618	230	167	17819	5496	3737
(Possible motif pairs)	CTATATATxTATACACA	116355	0	1.10747	1.08748	0.746341	0.673913	0.680352	0.564911	618	205	153	17819	5334	3629
(Possible motif pairs)	CTATATATxTATAAAAG	101804	0	1.32154	1.03492	0.871212	0.65924	0.761939	0.557103	618	132	115	17819	4167	3175
(Possible motif pairs)	CTATATATxTATAAGTA	92635.4	0	1.28835	1.01187	0.853846	0.662745	0.733994	0.563035	618	130	111	17819	3936	2889
(Possible motif pairs)	CATGCATGxTGATCAAC	87286.3	0	1.15046	1.08197	0.505618	0.43949	0.428729	0.344424	411	267	135	11024	6349	2722
(Possible motif pairs)	TGATCAACxCTTAATTA	86898.3	0	1.09785	1.13946	0.314286	0.286275	0.238472	0.190633	267	385	121	6349	11364	2710
(Possible motif pairs)	CATGCATGxGCATGCTG	84679.6	0	1.41003	1.13712	0.593909	0.421203	0.528094	0.329365	411	197	117	11024	5001	2641
(Possible motif pairs)	CTTAATTAxACGTACGT	83241.1	0	1.00164	1.04314	0.430657	0.429952	0.38608	0.369506	385	274	118	11364	6724	2596
(Possible motif pairs)	CTATATATxGTAGTACG	76231	0	1.00848	1.08888	0.695364	0.689516	0.634882	0.578157	618	151	105	17819	3744	2377
(Possible motif pairs)	TGATCAACxAGCTAGCT	75184.9	0	1.19897	1.00587	0.32767	0.273292	0.235578	0.195337	267	412	135	6349	9950	2344
(Possible motif pairs)	CTATATATxTGATCATG	74014.1	0	1.06828	1.01241	0.729032	0.682432	0.626663	0.579417	618	155	113	17819	3683	2308
(Possible motif pairs)	TGATCATGxTGATCAAC	73235.4	0	4.79636	1.29226	0.389513	0.08121	0.359742	0.05804	155	267	104	3683	6349	2284
(Possible motif pairs)	CATGCATGxCTAATTAA	73183.4	0	1.09637	1.08117	0.491304	0.44812	0.415211	0.350282	411	230	113	11024	5496	2282
(Possible motif pairs)	TATACACAxCTTAATTA	71720.6	0	1.16669	1.03997	0.249351	0.213725	0.19685	0.16224	205	385	96	5334	11364	2237
(Possible motif pairs)	ACGTACGTxCGCCACGT	71600.6	0	1.23995	1.00912	0.350649	0.282794	0.257852	0.206075	274	308	108	6724	8660	2233
(Possible motif pairs)	CTATATATxCGCCTATA	69105.2	0	1.22909	1.07951	0.822581	0.669261	0.753233	0.567701	618	124	102	17819	2861	2155
(Possible motif pairs)	CATGCATGxTATACACA	67408.9	0	1.06801	1.03883	0.482927	0.452174	0.394076	0.355189	411	205	99	11024	5334	2102
(Possible motif pairs)	CTATATATxATATCACC	66795.6	0	1.23503	1.00491	0.824427	0.667539	0.70971	0.571844	618	131	108	17819	2935	2083
(Possible motif pairs)	CTATATATxCAAGAATC	63564.3	0	1.11135	1.01732	0.753333	0.677852	0.653048	0.577613	618	150	113	17819	3035	1982
(Possible motif pairs)	CTATATATxATCTTATC	62923.2	0	1.09408	1.00074	0.745902	0.681759	0.634541	0.579548	618	122	91	17819	3092	1962
(Possible motif pairs)	CTAGCAGAxCTATATAT	62510.5	0	1.02619	1.07214	0.140777	0.137184	0.109378	0.099414	125	618	87	3205	17819	1949
(Possible motif pairs)	CATGCATGxATCATGGC	61858.9	0	1.22612	1.0005	0.538043	0.438819	0.429717	0.350293	411	184	99	11024	4489	1929
(Possible motif pairs)	CTATATATxGCCTATAA	61123.1	0	1.28529	1.06467	0.858491	0.667934	0.777642	0.568281	618	106	91	17819	2451	1906
(Possible motif pairs)	CTATATATxTAACTAGT	60528	0	1.03693	1.12985	0.712121	0.686763	0.674893	0.576057	618	132	94	17819	2796	1887
(Possible motif pairs)	GCATGCTGxAGCTAGCT	58905.9	0	1.16049	1.03004	0.237864	0.204969	0.184523	0.154368	197	412	98	5001	9950	1836
(Possible motif pairs)	TATAAGTAxCTTAATTA	58416.5	0	1.17109	1.23625	0.158442	0.135294	0.160331	0.110744	130	385	61	3936	11364	1822
(Possible motif pairs)	CTATATATxATATGTGC	56805.1	0	1.046	1.07832	0.717949	0.686375	0.652542	0.578536	618	117	84	17819	2714	1771
(Possible motif pairs)	AATACTCTxCTATATAT	56163.1	0	1.3292	1.22253	0.139159	0.104693	0.098266	0.060472	115	618	86	2515	17819	1751
(Possible motif pairs)	TGATCATGxCATGCATG	55299.1	0	1.2241	1.26706	0.192214	0.157025	0.156386	0.100829	155	411	79	3683	11024	1724
(Possible motif pairs)	CATGCATGxATGGCCAT	53283.9	0	1.00241	1.18881	0.460123	0.459016	0.420933	0.353227	411	163	75	11024	3946	1661
(Possible motif pairs)	CATGCATGxTATAAGTA	53207.8	0	1.16663	1.023	0.523077	0.448366	0.421494	0.35317	411	130	68	11024	3936	1659
(Possible motif pairs)	CTATATATxGAACGTGT	51389.6	0	1.02925	1.02646	0.707692	0.687582	0.615207	0.582319	618	130	92	17819	2604	1602
(Possible motif pairs)	AGCTAGCTxTAGCAAGT	51040	0	1.09358	1.26177	0.494318	0.452017	0.431011	0.31236	412	176	87	9950	3689	1590
(Possible motif pairs)	AGCTAGCTxATCATGGC	51026.6	0	1.0344	1.06347	0.472826	0.457103	0.354199	0.321984	412	184	87	9950	4489	1590
(Possible motif pairs)	CTATATATxCAACTATA	50871.6	0	1.16304	1.04595	0.790698	0.679852	0.70053	0.575863	618	86	68	17819	2264	1586
(Possible motif pairs)	CATGCATGxGTACACAC	50744.8	0	1.03923	1.0354	0.473684	0.455801	0.385572	0.35833	411	171	81	11024	4103	1582
(Possible motif pairs)	TAGCAAGTxCATGCATG	48934.1	0	1.00407	1.23697	0.19708	0.196281	0.138335	0.11138	176	411	81	3689	11024	1525
(Possible motif pairs)	AGCTAGCTxGTACACAC	47789.7	0	1.05207	1.07426	0.479532	0.455801	0.362905	0.321101	412	171	82	9950	4103	1489
(Possible motif pairs)	GTAGTACGxAGCTAGCT	46920.3	0	1.25263	1.05391	0.18932	0.151139	0.146935	0.111301	151	412	78	3744	9950	1462
(Possible motif pairs)	AGCTAGCTxATGGCCAT	45544.5	0	1.06538	1.04877	0.484663	0.454918	0.359605	0.32184	412	163	79	9950	3946	1419
(Possible motif pairs)	ACAATGACxCTATATAT	44978.7	0	1.07853	1.08177	0.124595	0.115523	0.07868	0.067437	109	618	77	2254	17819	1402
(Possible motif pairs)	CTAGCAGAxAGCTAGCT	44970.2	0	1.31142	1.22026	0.160194	0.122153	0.140804	0.087987	125	412	66	3205	9950	1401
(Possible motif pairs)	AGCTAGCTxTAGCTGCA	44224.3	0	1.27507	1.04518	0.56391	0.442257	0.420378	0.315437	412	133	75	9950	3278	1378
(Possible motif pairs)	CTATATATxACTGTAGC	44201.7	0	1.18459	1.01091	0.802083	0.677096	0.691767	0.577668	618	96	77	17819	1992	1378
	TGATCATGxAGCTAGCT	44036.3	0	1.18755	1.03014	0.18932	0.15942	0.137889	0.112715	155	412	78	3683	9950	1372
	TAACTAGTxCTTAATTA	43465	0	1.17328	1.34624	0.161039	0.137255	0.119236	0.075489	132	385	62	2796	11364	1355
	CTAGCAGAxCATGCATG	42188.1	0	1.01943	1.20287	0.141119	0.13843	0.119285	0.097277	125	411	58	3205	11024	1315
	GTAGTACGxGTACTACG	42128.5	0	5.89744	1.24752	0.666667	0.113043	0.630216	0.08566	151	90	60	3744	2085	1314
	CATGCATGxAGTCAACT	41995.1	0	1.07199	1.03036	0.486486	0.453815	0.395349	0.357932	411	148	72	11024	3311	1309
	AGCTAGCTxTAACTAGT	41976.9	0	1.41451	1.05841	0.613636	0.433814	0.467811	0.312471	412	132	81	9950	2796	1308
	CTAGCAGAxCTTAATTA	41300	0	1.11039	1.01641	0.148052	0.133333	0.11334	0.100424	125	385	57	3205	11364	1288
	CTTAATTAxATCTTATC	40149.1	0	1.01148	1.08318	0.434426	0.429495	0.404916	0.369577	385	122	53	11364	3092	1252
	CGCCTATAxCTTAATTA	40120.7	0	1.12696	1.15817	0.148052	0.131373	0.110084	0.084342	124	385	57	2861	11364	1251
	TGATCAACxGCATGCTG	40079.2	0	1.07159	1.16314	0.314721	0.293696	0.24975	0.200377	267	197	62	6349	5001	1249
	ATCTTATCxCATGCATG	39654.6	0	1.03268	1.13654	0.138686	0.134298	0.112119	0.095527	122	411	57	3092	11024	1236
	CATGCATGxAGACATGG	38764.4	0	1.02431	1.16724	0.46875	0.457627	0.425053	0.35551	411	128	60	11024	2842	1208
	CATGCATGxTAACTAGT	38116.2	0	1.14595	1.04256	0.515152	0.449541	0.424893	0.355642	411	132	68	11024	2796	1188
	CATGCATGxCATCAGCA	37810.5	0	1.02047	1.18061	0.467153	0.457784	0.428208	0.355426	411	137	64	11024	2751	1178
	CTATATATxGCTATAGC	36741.1	0	1.0662	1.06281	0.731183	0.685786	0.658046	0.580713	618	93	68	17819	1740	1145
	GCCTATAAxCTTAATTA	35757.3	0	1.27561	1.09901	0.135065	0.105882	0.098117	0.069988	106	385	52	2451	11364	1115
	CTTAATTAxAATACTCT	35442.8	0	1.08277	1.10505	0.46087	0.425641	0.439364	0.367206	385	115	53	11364	2515	1105
	CACAAACAxCTATATAT	35332.9	0	1.03987	1.24082	0.093851	0.090253	0.061788	0.047887	83	618	58	1706	17819	1101
	TATACACAxCTAATTAA	35290.1	0	1.1684	1.00971	0.256522	0.219549	0.200146	0.169652	205	230	59	5334	5496	1100
	ATATGTGCxCTTAATTA	35245.6	0	1.097	1.04201	0.137662	0.12549	0.096709	0.084604	117	385	53	2714	11364	1099
	ATCATGGCxTGATCAAC	35082.8	0	1.02903	1.18744	0.209738	0.203822	0.172153	0.140889	184	267	56	4489	6349	1093
	CATCAGCAxAGCTAGCT	34723.1	0	1.08977	1.22396	0.160194	0.146998	0.108643	0.081451	137	412	66	2751	9950	1081
	CTTAATTAxCATCAGCA	34583	0	1.04168	1.01312	0.445255	0.427441	0.391858	0.371309	385	137	61	11364	2751	1078
	ATATGTGCxCATGCATG	34174.7	0	1.04466	1.0896	0.13382	0.128099	0.096607	0.084873	117	411	55	2714	11024	1065
	AGCTAGCTxAGTTGCAG	33915.3	0	1.12275	1.18968	0.509434	0.453739	0.424779	0.318018	412	106	54	9950	2486	1056
	ATGGCCATxTGATCATG	33654.5	0	1.93437	1.36061	0.303226	0.156757	0.284822	0.108218	163	155	47	3946	3683	1049
	ATCTTATCxAGCTAGCT	33366.8	0	1.02804	1.0144	0.13835	0.134576	0.104422	0.100132	122	412	57	3092	9950	1039
	TGATCAACxATGGCCAT	31361	0	1.08615	1.1248	0.319018	0.293716	0.247592	0.202663	267	163	52	6349	3946	977
	CTAATTAAxATCATGGC	30648.7	0	1.12885	1.07755	0.282609	0.250352	0.212742	0.174896	230	184	52	5496	4489	955
	CAACTATAxCATGCATG	30614.2	0	1.12409	1.14179	0.10219	0.090909	0.086538	0.067425	86	411	42	2264	11024	954
	ACAATGACxCAATGGCG	30521.8	0	12.7216	1.15971	0.802817	0.063107	0.662031	0.044873	109	71	57	2254	1438	952
	TATAAGTAxACGTACGT	30164.5	0	1.04408	1.06048	0.149635	0.143317	0.139798	0.126259	130	274	41	3936	6724	940
	TATAAAAGxCTAATTAA	29618.7	0	1.12609	1.14735	0.16087	0.142857	0.16794	0.129984	132	230	37	4167	5496	923
	AGCTAGCTxGTACGTTC	29426.2	0	1.20064	1.15735	0.540816	0.450439	0.442298	0.3183	412	98	53	9950	2071	916
	CTAATTAAxTATAAGTA	29068.8	0	1.31465	1.01152	0.323077	0.245752	0.230183	0.173097	230	130	42	5496	3936	906
	CTATATATxATCGATCA	28884.2	0	1.16054	1.05586	0.793103	0.683393	0.710339	0.579696	618	58	46	17819	1267	900
	CATGCATGxGTACGTTC	28824.9	0	1.07539	1.13015	0.489796	0.455458	0.433607	0.356775	411	98	48	11024	2071	898
	TGATCAACxTATAAGTA	28629.8	0	1.06756	1.03154	0.315385	0.295425	0.226626	0.205793	267	130	41	6349	3936	892
	CTATATATxCTAAGCTA	28436.6	0	1.12887	1.05296	0.773585	0.685273	0.690031	0.580514	618	53	41	17819	1284	886
	TGATCAACxCATCAGCA	28357.6	0	1.30637	1.24522	0.372263	0.28496	0.320974	0.197314	267	137	51	6349	2751	883
	CTATATATxGCATATGC	28179.6	0	1.11211	1.03016	0.761905	0.685096	0.666161	0.581466	618	63	48	17819	1318	878
	AGCTAGCTxAATACTCT	28110.5	0	1.06693	1.00388	0.486957	0.45641	0.347913	0.324826	412	115	56	9950	2515	875
	CATGCATGxTACTAGTA	26866.9	0	1.1285	1.15083	0.512195	0.453875	0.461921	0.355679	411	82	42	11024	1812	837
	CTAATTAAxGTACACAC	26834	0	1.11664	1.03178	0.280702	0.251381	0.203753	0.17685	230	171	48	5496	4103	836
	AGCTAGCTxACAATGAC	26830.8	0	1.08769	1.05367	0.495413	0.455471	0.370453	0.323238	412	109	54	9950	2254	835
	CTATATATxGCACTATA	26479.5	0	1.15134	1.00776	0.786885	0.683453	0.674571	0.581389	618	61	48	17819	1223	825
	ATCATGGCxATGGCCAT	26321.5	0	1.13034	1.3282	0.226994	0.20082	0.207805	0.138416	184	163	37	4489	3946	820
	ACTGTAGCxAGCTAGCT	26189.5	0	1.27427	1.11973	0.121359	0.095238	0.08191	0.057406	96	412	50	1992	9950	815
	TGATCAACxATCTTATC	26104	0	1.0838	1.19905	0.319672	0.294955	0.262937	0.202332	267	122	39	6349	3092	813
	ATCGATCAxTGATCAAC	25792	0	2.89484	2.26964	0.11985	0.041401	0.126477	0.01925	58	267	32	1267	6349	803
	TGATCAACxTAGCTGCA	25367	0	1.03939	1.13348	0.308271	0.296588	0.241001	0.204563	267	133	41	6349	3278	790
	GCATGCTGxTGATCATG	25157.4	0	1.25476	1.07696	0.264516	0.210811	0.21287	0.157527	197	155	41	5001	3683	784
	ATCATGGCxTGATCATG	24427.7	0	1.20167	1.23473	0.23871	0.198649	0.206625	0.13926	184	155	37	4489	3683	761
	CAAGAATCxCTAATTAA	23619.6	0	1.08756	1.3343	0.178261	0.16391	0.133734	0.092159	150	230	41	3035	5496	735
	GCATGCTGxATGGCCAT	23463.4	0	1.00415	1.14523	0.220859	0.219945	0.185251	0.16109	197	163	36	5001	3946	731
	ACTACGTAxACGTACGT	23082.8	0	2.2211	1.06368	0.178832	0.080515	0.10693	0.045261	99	274	49	1793	6724	719
	GCTATAGCxCTTAATTA	23074.5	0	1.09091	1.08434	0.109091	0.1	0.06327	0.053486	93	385	42	1740	11364	719
	CGCCTATAxACGTACGT	23055.5	0	1.07925	1.09555	0.145985	0.135266	0.106782	0.090311	124	274	40	2861	6724	718
	CTAAGCTAxAGCTAGCT	22470.3	0	2.09785	1.17365	0.082524	0.039337	0.070251	0.028532	53	412	34	1284	9950	699
	ACGTACGTxGAACGTGT	22463.3	0	1.00592	1.23346	0.307692	0.305882	0.268433	0.216345	274	130	40	6724	2604	699
	CACAAACAxCATGCATG	22219.1	0	1.14958	1.04626	0.099757	0.086777	0.062772	0.05219	83	411	41	1706	11024	692
	CGCCACGTxCGTGTCAC	22163.3	0	1.29844	1.02954	0.4375	0.336943	0.372507	0.278656	308	64	28	8660	1855	691
	AGTCAACTxCTAATTAA	21869.2	0	1.14561	1.02636	0.182609	0.159398	0.123908	0.105381	148	230	42	3311	5496	681
	TACTAGTAxAGCTAGCT	21639.3	0	1.11651	1.0905	0.097087	0.086957	0.067638	0.055553	82	412	40	1812	9950	673
	TAACTAGTxTGATCAAC	21588.8	0	1.13639	1.05699	0.161049	0.14172	0.105843	0.088118	132	267	43	2796	6349	672
	GATCAGCTxAGCTAGCT	21099.2	0	1.01602	1.2062	0.09466	0.093168	0.06593	0.053797	84	412	39	1759	9950	656
	CGCCTATAxCTAATTAA	21097.2	0	1.22964	1.10084	0.16087	0.130827	0.119541	0.088312	124	230	37	2861	5496	657
	CTATATATxTGCATACA	20838.5	0	1.1821	1.00394	0.808511	0.683962	0.690426	0.581778	618	47	38	17819	940	649
	ATATGTGCxTGATCAAC	20753.3	0	1.04536	1.13449	0.134831	0.128981	0.101748	0.085795	117	267	36	2714	6349	646
	TGGATATTxCTTAATTA	20593.7	0	1.0671	1.08202	0.075325	0.070588	0.056494	0.048929	65	385	29	1576	11364	642
	AGCTAGCTxATCGATCA	20318.2	0	1.46626	1.06557	0.655172	0.446834	0.498816	0.319263	412	58	38	9950	1267	632
	TAGCTGCAxCTAATTAA	20164.9	0	1.07306	1.00285	0.156522	0.145865	0.114265	0.106183	133	230	36	3278	5496	628
	CGCCACGTxACTACGTA	20162.1	0	1.20006	1.04143	0.40404	0.336683	0.350251	0.280251	308	99	40	8660	1793	628
	CTAATTAAxCTAGCAGA	19714.3	0	1.06857	1.00063	0.272	0.254545	0.191576	0.179169	230	125	34	5496	3205	614
	TAGCAAGTxATCATGGC	19696.2	0	1.10001	1.04785	0.211957	0.192686	0.136556	0.118472	176	184	39	3689	4489	613
	GCATGCTGxTAGCTGCA	19672.5	0	1.15285	1.00457	0.24812	0.215223	0.187004	0.161472	197	133	33	5001	3278	613
	CATGCATGxTGCATACA	19651	0	1.52338	1.21142	0.680851	0.446934	0.651064	0.352794	411	47	32	11024	940	612
	TGATCAACxGAACGTGT	19350.2	0	1.06756	1.04937	0.315385	0.295425	0.231183	0.206363	267	130	41	6349	2604	602
	GTACACACxTATAAAAG	19189.9	0	1.03647	1.03838	0.19697	0.190039	0.143509	0.133341	171	132	26	4103	4167	598
	TATACACAxTAACTAGT	19103	0	1.23131	1.00863	0.272727	0.221494	0.212804	0.171349	205	132	36	5334	2796	595
	TAACTAGTxTAGCAAGT	19034.4	0	1.41732	1.37494	0.193182	0.1363	0.160477	0.082349	132	176	34	2796	3689	592
	GTAGTACGxATCATGGC	18941.1	0	1.03909	1.04126	0.173913	0.16737	0.131432	0.121476	151	184	32	3744	4489	590
	ATCGATCAxCTTAATTA	18901.8	0	1.00354	1.45413	0.064935	0.064706	0.05183	0.035518	58	385	25	1267	11364	589
	GCTATAGCxCAATGGCG	18892.5	0	9.1506	1.12838	0.577465	0.063107	0.409597	0.039669	93	71	41	1740	1438	589
	CATGCATGxCTAAGCTA	18819.7	0	1.11704	1.14174	0.509434	0.456057	0.456386	0.357846	411	53	27	11024	1284	586
	ATATCACCxTATACACA	18684	0	1.1334	1.0277	0.160976	0.142029	0.109111	0.093674	131	205	33	2935	5334	582
	AATACTCTxCTAATTAA	18411.3	0	1.11472	1.20195	0.13913	0.124812	0.104258	0.077814	115	230	32	2515	5496	573
	TAGCAAGTxTATAAGTA	18315.9	0	1.02	1.20706	0.2	0.196078	0.144817	0.117623	176	130	26	3689	3936	570
	TACTAGTAxGTAGTACG	18274.3	0	1.69623	1.92521	0.139073	0.081989	0.151976	0.046539	82	151	21	1812	3744	569
	AATACTCTxTGATCAAC	18158.7	0	1.02903	1.06898	0.131086	0.127389	0.08899	0.080899	115	267	35	2515	6349	565
	CTAAGCTAxCTTAATTA	18156.9	0	1.18275	1.11957	0.064935	0.054902	0.049806	0.037613	53	385	25	1284	11364	566
	AGAACGATxCTATATAT	18149.8	0	1.15257	1.00164	0.058252	0.050542	0.031708	0.027466	50	618	36	912	17819	565
	TATACACAxCGCCTATA	18074	0	1.0659	1.0677	0.241935	0.226978	0.196784	0.172912	205	124	30	5334	2861	563
	TGATCAACxACAATGAC	18033.1	0	1.08787	1.11465	0.321101	0.295165	0.248891	0.205256	267	109	35	6349	2254	561
	CTAATTAAxCATCAGCA	17713	0	1.0607	1.05782	0.270073	0.254617	0.200291	0.178507	230	137	37	5496	2751	551
	TGAAGCTTxAGCTAGCT	17604.2	0	1.1072	1.17554	0.082524	0.074534	0.054975	0.042238	70	412	34	1413	9950	547
	CGCCACGTxGTGACGTC	17550.6	0	1.16461	1.12932	0.396552	0.340502	0.36835	0.280068	308	58	23	8660	1485	547
	AGCTAGCTxATTATCTC	17440.6	0	1.15134	1.11495	0.52459	0.455635	0.414373	0.3228	412	61	32	9950	1308	542
	TAGCAAGTxTGATCATG	17231.2	0	1.10174	1.12153	0.212903	0.193243	0.145534	0.117781	176	155	33	3689	3683	536
	CATCAAGCxCTTAATTA	17167.4	0	1.16883	1.03204	0.077922	0.066667	0.047078	0.039028	64	385	30	1280	11364	535
	TAGCTGCAxATCATGGC	16954	0	1.03043	1.07771	0.152174	0.147679	0.117621	0.105916	133	184	28	3278	4489	528
	ATGGCCATxTATAAGTA	16944.3	0	1.01605	1.02428	0.184615	0.181699	0.134146	0.128898	163	130	24	3946	3936	528
	TCTGTCCAxTGATCAAC	16934.4	0	1.1308	1.1587	0.093633	0.082803	0.083005	0.06335	77	267	25	2054	6349	527
	CTAATTAAxATATGTGC	16929.8	0	1.07468	1.00866	0.273504	0.254499	0.194178	0.179134	230	117	32	5496	2714	527
	GCATGCTGxAGACATGG	16826.9	0	1.11902	1.01616	0.242188	0.216428	0.184377	0.162146	197	128	31	5001	2842	524
	GCATGCTGxAGTTGCAG	16727.9	0	1.13175	1.156	0.245283	0.21673	0.209574	0.160189	197	106	26	5001	2486	521
	AGCTAGCTxGCATATGC	16702.3	0	1.14989	1.05792	0.52381	0.455529	0.393778	0.3237	412	63	33	9950	1318	519
	GCTATAGCxACAATGAC	16623.8	0	5.20795	1.01829	0.357798	0.068702	0.229814	0.043335	93	109	39	1740	2254	518
	GCATGCTGxTAACTAGT	16512.3	0	1.07945	1.04971	0.234848	0.217562	0.183834	0.162237	197	132	31	5001	2796	514
	AGTCAACTxTAGCAAGT	16469.4	0	1.08241	1.22608	0.176136	0.162726	0.138791	0.104581	148	176	31	3311	3689	512
	GATCACTGxCATGCATG	16356.7	0	1.05579	1.33806	0.06326	0.059917	0.046172	0.032683	55	411	26	1144	11024	509
	CATGCATGxGCACTATA	16227.5	0	1.03794	1.10547	0.47541	0.458034	0.412919	0.35987	411	61	29	11024	1223	505
	CTATATATxTATACAAG	16065.6	0	1.11218	1.07044	0.764706	0.687573	0.693481	0.582504	618	34	26	17819	721	500
	GTACACACxCTAGCAGA	15831.7	0	1.00571	1.15444	0.192	0.190909	0.153822	0.132487	171	125	24	4103	3205	493
	TGGCGACAxACAATGAC	15822.8	0	1.09361	1.09886	0.293578	0.268448	0.218279	0.181638	243	109	32	5614	2254	492
	ATCATGGCxCAAGAATC	15596.4	0	1.00632	1.0874	0.206667	0.205369	0.159802	0.146035	184	150	31	4489	3035	485
	CATGCTTGxAGCTAGCT	15456.7	0	1.43705	1.10478	0.092233	0.064182	0.048241	0.030386	69	412	38	1103	9950	480
	ATCATGGCxATATCACC	15423.4	0	1.00297	1.11925	0.206107	0.205497	0.163543	0.145686	184	131	27	4489	2935	480
	GCCTATAAxGCACTATA	15203.1	0	5.65115	1.014	0.508197	0.089928	0.387572	0.067636	106	61	31	2451	1223	474
	CTTAATTAxATTAAGCG	15081	0	1.65702	1.18264	0.694444	0.419092	0.716463	0.365607	385	36	25	11364	656	470
	CATGCATGxGTCCTGTA	15002	0	1.31538	1.03317	0.595238	0.452521	0.486458	0.357949	411	42	25	11024	960	467
	AATACTCTxTATAAAAG	14995.1	0	1.07263	1.34102	0.136364	0.12713	0.112071	0.077912	115	132	18	2515	4167	467
	AGACATGGxTGATCATG	14973	0	1.21695	1.17142	0.167742	0.137838	0.126527	0.088756	128	155	26	2842	3683	466
	GTACACACxTAACTAGT	14883.8	0	1.08381	1.1609	0.204545	0.188729	0.165594	0.131612	171	132	27	4103	2796	463
	GCTATAGCxAGACATGG	14818	0	2.45135	1.42851	0.210938	0.08605	0.16221	0.046322	93	128	27	1740	2842	461
	AGTCAACTxATGGCCAT	14782.9	0	1.00208	1.08159	0.165644	0.165301	0.116574	0.107556	148	163	27	3311	3946	460
	ACTGTAGCxATCATGGC	14677.7	0	1.67253	1.02957	0.157609	0.094233	0.101804	0.05912	96	184	29	1992	4489	457
	CGCCTATAxGTACACAC	14263.9	0	1.12328	1.05026	0.152047	0.135359	0.108214	0.091727	124	171	26	2861	4103	444
	ATATCACCxTATATCAA	14251.3	0	8.00917	1.50415	1	0.124857	1	0.083008	131	22	22	2935	444	444
	TGGCGACAxCAATGGCG	14151.6	0	1.39054	1.23398	0.366197	0.26335	0.305981	0.178322	243	71	26	5614	1438	440
	ACTGTAGCxGCTATAGC	14041.4	0	3.55092	1.30599	0.301075	0.084788	0.251149	0.054157	96	93	28	1992	1740	437
	AGTCAACTxTGATCATG	13916.2	0	1.06532	1.02652	0.174194	0.163514	0.117567	0.107508	148	155	27	3311	3683	433
	ATATCACCxGTACACAC	13754.9	0	1.0484	1.04578	0.152047	0.145028	0.104314	0.095142	131	171	26	2935	4103	428
	ACTACGTAxTGATCAAC	13681.7	0	1.07226	1.09998	0.116105	0.10828	0.06694	0.056754	99	267	31	1793	6349	425
	CATGGTACxCTATATAT	13377	0	1.05943	1.26548	0.042071	0.039711	0.023346	0.017413	37	618	26	636	17819	416
	GTAGTACGxCAAGAATC	13285.5	0	1.03307	1.08424	0.173333	0.167785	0.136079	0.12149	151	150	26	3744	3035	413
	CATGCATGxAGTCATGC	13213.5	0	1.0018	1.09874	0.46	0.459172	0.397101	0.360766	411	50	23	11024	1035	411
	CTAGCAGAxTAGCAAGT	13155.5	0	1.02131	1.03914	0.142045	0.139082	0.11087	0.104469	125	176	25	3205	3689	409
	ATATGTGCxATGGCCAT	13142.1	0	1.03997	1.14613	0.134969	0.129781	0.103649	0.086958	117	163	22	2714	3946	409
	TAACTAGTxGTAGTACG	13081.7	0	1.1512	1.05572	0.165563	0.143817	0.108707	0.089446	132	151	25	2796	3744	407
	GTAGTACGxGTACGTTC	12878.6	0	1.61362	1.01875	0.255102	0.158093	0.193626	0.117786	151	98	25	3744	2071	401
	GCATGCTGxTCTGTCCA	12875.4	0	1.06827	1.12826	0.233766	0.218826	0.195229	0.161978	197	77	18	5001	2054	401
	CTATATATxTATATCAA	12730.1	0	1.39584	1.10054	0.954545	0.683849	0.891892	0.580592	618	22	21	17819	444	396
	ATCATGGCxAATACTCT	12633	0	1.01739	1.04761	0.208696	0.205128	0.156262	0.14661	184	115	24	4489	2515	393
	GTAGTACGxATCTTATC	12619.2	0	1.02352	1.01395	0.172131	0.168176	0.127102	0.122474	151	122	21	3744	3092	393
	ACGTACGTxGTGACGTC	12602.6	0	1.07525	1.12312	0.327586	0.304659	0.263973	0.218586	274	58	19	6724	1485	392
	AGCTAGCTxTGCATACA	12410.9	0	1.11603	1.13236	0.510638	0.457547	0.409574	0.324094	412	47	24	9950	940	385
	ATCATGGCxCAACTATA	12397.7	0	1.08323	1.08136	0.22093	0.203956	0.170495	0.145553	184	86	19	4489	2264	386
	GATCACTGxTGATCAAC	12288.8	0	1.56804	1.21377	0.082397	0.052548	0.060167	0.031613	55	267	22	1144	6349	382
	TAGCAAGTxATCTTATC	12162.1	0	1.00043	1.00981	0.196721	0.196636	0.122251	0.121012	176	122	24	3689	3092	378
	GTAGTACGxAATACTCT	12116.8	0	1.09565	1.13523	0.182609	0.166667	0.149901	0.120517	151	115	21	3744	2515	377
	CATGCATGxCTGGCACT	12055.5	0	1.17454	1.01707	0.534884	0.455399	0.430046	0.359995	411	43	23	11024	872	375
	GTACTACGxACTACGTA	12051.5	0	3.26641	1.07315	0.262626	0.080402	0.209147	0.059665	90	99	26	2085	1793	375
	CAACTATAxTAACTAGT	12019.8	0	1.63919	1.19412	0.143939	0.087811	0.133763	0.068337	86	132	19	2264	2796	374
	TATACACAxACTGTAGC	12018.9	0	1.0518	1.02428	0.239583	0.227785	0.187751	0.174274	205	96	23	5334	1992	374
	TCTGTCCAxATCATGGC	12015	0	1.01354	1.27041	0.086957	0.085795	0.083315	0.064705	77	184	16	2054	4489	374
	GAACGTGTxTGATCATG	12003.3	0	1.08095	1.12422	0.154839	0.143243	0.101276	0.08334	130	155	24	2604	3683	373
	ACACACTTxCTATATAT	11964.6	0	1.15257	1.31518	0.029126	0.025271	0.020877	0.013772	25	618	18	546	17819	372
	ACTACGTAxGTAGTACG	11740.4	0	1.57669	1.15649	0.15894	0.100806	0.097489	0.053465	99	151	24	1793	3744	365
	ATATGTGCxTGATCATG	11731.7	0	1.04435	1.08146	0.135484	0.12973	0.099104	0.087747	117	155	21	2714	3683	365
	TAACTAGTxTAGCTGCA	11641.4	0	1.08393	1.13749	0.157895	0.145669	0.110433	0.089568	132	133	21	2796	3278	362
	CACATCATxAGCTAGCT	11612.6	0	1.04672	1.14677	0.06068	0.057971	0.036181	0.030142	53	412	25	978	9950	360
	GCGCGCTAxTCGACGTG	11611.1	0	1.10876	1.32206	0.193548	0.174564	0.163719	0.111689	158	93	18	3516	2205	361
	GTACACACxCAACTATA	11564.4	0	1.1067	1.08207	0.209302	0.189122	0.159011	0.132782	171	86	18	4103	2264	360
