# Supplementary material for: Development of a novel prediction method of cis-elements to hypothesize collaborative functions of cis-element pairs in iron-deficient rice
Source: Rice (N Y). 2013 Sep 22;6:22. doi: 10.1186/1939-8433-6-22 (PMC4883709; doi:10.1186/1939-8433-6-22)
Supplement: Supplementary file 7 — Additional file 7: Motifs predicted using microarray data from rice roots subjected to Zn deficiency. (XLSX 82 KB) [file 12284_2013_62_MOESM7_ESM.xlsx]

## Sheet: countmotifs4freq-list_output_15
Kakei et al., Additional file 5
Motifs predicted by MAMA using microarray data from rice root subjected to zinc deficiency (from 500 bp upstream of the TSSs)
Motif name	Score	p-value	Annotations
AGCTAGCT	1.44534	3.79463e-36
CTATAAAT	1.43181	7.18359e-19
CATGCATG	1.41909	3.53788e-32
CAGAATGG	1.41042	3.12079e-06
CAGTAACT	1.40684	5.80586e-05
CATTACAC	1.40679	2.63339e-19
CTGCACTC	1.40584	0.000219312
GAACTGCC	1.40109	0.00231153
AGCGTACG	1.39935	3.30329e-06
TAAATACC	1.39897	3.55685e-09
GCCAACTA	1.39825	1.21654e-13
TCGATCGC	1.39427	4.7861e-19
TGTCGTCA	1.39388	5.72428e-12	Motif containing a ZDRE
TATATCAA	1.39385	3.18541e-23
GTCCGTGA	1.39277	1.7848e-06
GTACACCT	1.39207	4.944e-09
GTGTTAGC	1.39169	5.60562e-06
TAGCTCGA	1.38967	3.06083e-05
CAGCTTAG	1.38904	2.81317e-11
CGTGATCA	1.38888	9.75484e-08
ATTACCAG	1.38827	1.55357e-09
TATCATCG	1.3869	3.93114e-05
AATATCTC	1.38665	4.34631e-05
TGCAAGCG	1.3866	0.089589
ATATAGCG	1.38606	4.02373e-06
AATGCCCC	1.38594	0.00225502
ATAAGTAG	1.38593	0.000135541
TAACCAAC	1.38579	7.10783e-08
ACGGCCAT	1.38576	0.0023472
TCGACACT	1.38573	0.000199189
GACTTTAC	1.38496	5.62918e-06
CACTCGCT	1.38475	5.05139e-10
CTACACAG	1.38454	1.4862e-09
TCAGTTAG	1.38441	0.0481314
GCATCGAT	1.3842	0.000143092
TCTCACAT	1.38349	2.3635e-08
CACACTAT	1.38337	9.36557e-07
TACGTGCA	1.3829	2.78362e-06
TTAGCATG	1.38226	2.23421e-11
TCTGCAGG	1.38203	0.135192
CATCATGC	1.38166	6.62017e-05
GTCTACGT	1.3816	0.0469579
TATAGTTC	1.37984	0.00140484
ATGAACGG	1.37983	5.4401e-05
CGGCAAAT	1.37954	0.00371466
TTATATGC	1.37878	0.0835629
GTATGCAA	1.37872	2.41849e-05
AGCACACA	1.37837	0.0624723
CCATCACT	1.37818	0.000771895
CATCAGCA	1.37798	6.40103e-05
AACAACCA	1.37785	7.58484e-07
CGATGTCG	1.3774	0.00796589
TCACCTGC	1.37694	0.000154363
CTACTGGC	1.37665	4.05522e-06
GTGACTCG	1.37645	1.17681e-05
GGTGGCGT	1.3763	0.00355655
GAATTAAT	1.37614	1.59159e-07
CGATCTTT	1.37586	0.000293895
TCCAACGT	1.37567	3.43713e-05
GTTCTTAA	1.37548	5.86629e-06
AGCTGCAA	1.37502	0.0461199
TTGATTGG	1.37475	8.94185e-06
GCCTTGGT	1.37467	0.000823029
ACTAGCAA	1.37466	0.00605715
TCACGCTG	1.37458	0.0620685
ACACATAG	1.37456	0.0608606
TGCGAAAG	1.37444	0.000354053
TTGGGCAC	1.37434	0.000813904
GTGTATAT	1.3738	0.0835235
TCAGACAA	1.37361	0.0131895
ATAATACA	1.37337	0.037808
GACCATAG	1.37297	0.00531973
CAACCGGG	1.37269	0.226278
ACAGAAAT	1.37259	0.00316208
GTTCTCGC	1.37245	0.143859
AGTGCGTC	1.37242	0.0353208
ATGGCGCC	1.37213	0.0380972
ATCTCATG	1.37179	0.0787506
AAAGCATT	1.37162	0.0164777
TCGAAATG	1.37153	0.0196297
GGTCGATT	1.37152	0.128892
AGACAGAT	1.37149	0.0165544
GGTAGGAT	1.37139	0.000673187
TGGCTTTC	1.37102	0.00967045
ACTACCTT	1.37085	0.0386248
TAGGCAGC	1.37078	0.00869282
TTAGTCGT	1.37051	0.000227394
CTCGCCAA	1.37039	0.00144727
TTAGAGAC	1.37	0.0838666
GATACCGA	1.36983	0.0314769
GATGAATC	1.36968	0.00662772
GCCACGTG	1.3696	0.0488589
ATAATGAC	1.36953	0.224283
TTAAACAT	1.36948	5.52416e-07
AGATCAGT	1.36892	0.158802
CATAGGTG	1.36885	7.12328e-06
GGGACGCC	1.36858	0.0113936
GCAGAGCA	1.36847	0.0411061
GGAGAGTT	1.36804	0.0323861
AATTGTCA	1.36801	0.061744
GTAATCCC	1.3679	0.00544944
TCGTGACA	1.36781	0.0492243
TGTATGGC	1.36778	0.0131816
TGATGCGA	1.36747	0.00149029
CCTGACGC	1.36743	0.0322164
CCGGCCGG	1.36703	0.0664334
GCATTCAC	1.36674	0.0684012
GACACAAG	1.36636	0.0596582
CTGTCCCT	1.36621	0.00671435
TATGACGG	1.36618	0.0910117
CGGTTAAA	1.36583	0.000682528
CTATCTAC	1.36567	0.0365182
AAGCCCTG	1.36564	0.00775341
ATGCAGTA	1.3656	0.00565102
*P-values were calculated using a binominal test. Using 500 bp of upstream sequence from the TSS, the number of motifs in regulated genes and the number of every 8-bp sequence in regulated genes were compared from the number of motifs in all genes and the number of every 8-bp sequence in all genes. This P-value was not used to predict cis-acting motifs.
Motifs predicted by MAMA using microarray data of rice root subjected to zinc deficiency (from a region from 50 bp upstream to 150 bp downstream of the TSSs)
Length Total	Score	p-value(all)	Annotations
CTATAAAT	1.61338	2.02725e-46
TAATTAAC	1.57993	1.49973e-24
TTAAGCTA	1.57152	4.70153e-22
AGCTAGCT	1.53433	1.31832e-31
TACATATA	1.52484	1.80592e-18
ACACTATA	1.51285	1.2673e-11
GAGCTAAT	1.51028	1.10718e-09
ATAATGGC	1.50632	1.06457e-14
CATGGCTT	1.49834	3.46155e-13
TAAGATCA	1.49665	5.03656e-06
TTGCAGTG	1.49565	0.000152752
AGTATATA	1.49232	0.000219499
TGTAACGA	1.48998	2.1022e-06
TGTGAGTT	1.48343	1.06944e-09
TAGACGTG	1.47959	1.28918e-09
TACTGTAT	1.47845	0.0228506
TGAAATAT	1.47412	0.000453465
ATCAGTTA	1.47279	3.46172e-08
AGCATGAA	1.46691	1.13378e-06
ATGCACAT	1.46644	1.43733e-07
AATACCAG	1.46579	3.26152e-05
GATCACAC	1.46408	1.455e-09
TGACACAC	1.46089	0.000585509
TGTAGTAA	1.46057	0.103193
TATGGTAC	1.45105	0.0585667
ATCGATCA	1.45009	0.0112413
TAAGTTGT	1.44788	0.0145043
AGTGTTCG	1.44706	1.20982e-05
AAAGATGC	1.44683	3.72985e-07
ATGGCGCG	1.44666	0.000146031
GTATACGA	1.44592	0.0892723
AAGAGTGA	1.44578	1.06283e-06
GTGGCTCT	1.44397	0.576269
CACCATGG	1.44317	0.000107375
AGCTATAC	1.44306	0.00153715
GGCTTCCA	1.44295	4.4735e-08
ACTTTGCT	1.44279	0.00254488
AATGTAAG	1.4418	0.00681133
TTAGCAAT	1.44158	0.0194793
TAACGTAG	1.44064	0.101129
TACGTACG	1.43804	0.00646239
TTCGAATG	1.4361	0.00243185
TGGGTAGC	1.43584	0.0216757
ATGGCAAC	1.43501	0.00703175
GTATTATG	1.43446	0.0472737
CACTTAGA	1.43384	0.000929415
ATCATATG	1.43346	0.078012
GGTACGAG	1.43078	0.000337668
GAACGTGA	1.43028	0.0441551
TTCATCAG	1.42869	0.0279192
ACACAAGC	1.4268	0.0101274
GCTCACTA	1.4263	0.00614737
TAGTTCTT	1.42511	0.0155468
*P-values were calculated using a binominal test. Using a region from 50 bp upstream to 150 bp downstream of the TSS, the number of motifs in regulated genes and the number of every 8-bp sequence in regulated genes were compared from the number of motifs in all genes and the number of every 8-bp sequence in all genes. This P-value was not used to predict cis-acting motifs.
Enrichment of motif pairs (from microarray data of rice root subjected to zinc deficiency)
Co-regulation	Motif A x Motif B	Chi square value	P-value	EN1	EN2	CR(A|B|UP)	CR(A|!B|UP)	CR(A|B|!UP)	CR(A|!B|!UP)	N(A|UP)	N(B|UP)	N(A|B|UP)	N(A|!UP)	N(B|!UP)	N(A|B|!UP)
(Highly possible motif pairs)	CTATAAATxTAATTAAC	797956	0	1.12036	1.20179	0.71134	0.634921	0.580524	0.431154	149	97	69	14224	10618	6164
(Highly possible motif pairs)	CATGCATGxTACATATA	723001	0	1.17629	1.13237	0.702128	0.596899	0.554618	0.416381	143	94	66	13597	10070	5585
(Highly possible motif pairs)	TAATTAACxTACATATA	566354	0	1.2378	1.08182	0.489362	0.395349	0.434459	0.324447	97	94	46	10618	10070	4375
(Possible motif pairs)	CTATAAATxAGTATATA	506040	0	1.47606	1.03876	0.870968	0.590062	0.672921	0.43888	149	62	54	14224	5809	3909
(Possible motif pairs)	CTATAAATxTAAATACC	454128	0	1.45281	1.02205	0.852941	0.587097	0.662512	0.446184	149	68	58	14224	5295	3508
(Possible motif pairs)	CTATAAATxACACTATA	441833	0	1.3115	1.05298	0.806452	0.614907	0.625779	0.453139	149	62	50	14224	5454	3413
(Possible motif pairs)	GAATTAATxTAATTAAC	413991	0	3.03093	1.24507	0.43299	0.142857	0.301187	0.079812	60	97	42	4690	10618	3198
(Possible motif pairs)	TAATTAACxTTAAGCTA	405971	0	1.25	1.1584	0.5	0.4	0.476596	0.32914	97	78	39	10618	6580	3136
(Possible motif pairs)	TATATCAAxCATGCATG	384491	0	1.18601	1.06485	0.370629	0.3125	0.218431	0.172956	78	143	53	5688	13597	2970
(Possible motif pairs)	TACATATAxAGTATATA	377356	0	1.47151	1.12018	0.548387	0.372671	0.501808	0.304429	94	62	34	10070	5809	2915
(Possible motif pairs)	TACATATAxTATATCAA	356658	0	1.31818	1.18666	0.5	0.37931	0.484353	0.309643	94	78	39	10070	5688	2755
(Possible motif pairs)	CATGCATGxACACTATA	354327	0	1.07985	1.02094	0.677419	0.627329	0.501834	0.455193	143	62	42	13597	5454	2737
(Possible motif pairs)	CTATAAATxGAATTAAT	354327	0	1.17548	1.06415	0.75	0.638037	0.583582	0.466534	149	60	45	14224	4690	2737
(Possible motif pairs)	TACATATAxTTAAGCTA	353543	0	1.2067	1.06536	0.474359	0.393103	0.415046	0.322849	94	78	37	10070	6580	2731
(Possible motif pairs)	ATAATGGCxAGCTAGCT	325974	0	1.12027	1.07238	0.295455	0.263736	0.194185	0.16164	63	132	39	5160	12967	2518
(Possible motif pairs)	CATGCATGxGAATTAAT	310832	0	1.09199	1.031	0.683333	0.625767	0.51194	0.454715	143	60	41	13597	4690	2401
(Possible motif pairs)	TCGATCGCxTTAAGCTA	281572	0	1.0971	1.02422	0.461538	0.42069	0.330547	0.294167	97	78	36	8862	6580	2175
(Possible motif pairs)	CTATAAATxTAAGATCA	273940	0	1.15733	1.08953	0.75	0.648045	0.593049	0.470323	149	44	33	14224	3568	2116
(Possible motif pairs)	CAGTAACTxCTATAAAT	269152	0	1.09262	1.06173	0.221477	0.202703	0.146161	0.125994	48	149	33	3980	14224	2079
(Possible motif pairs)	CAGTAACTxCATGCATG	264879	0	1.11888	1.09279	0.223776	0.2	0.150474	0.123067	48	143	32	3980	13597	2046
(Possible motif pairs)	TAGCTCGAxAGCTAGCT	252444	0	1.90909	1.07923	0.272727	0.142857	0.150382	0.072989	49	132	36	3143	12967	1950
(Possible motif pairs)	GAATTAATxTACATATA	252182	0	1.2838	1.05741	0.308511	0.24031	0.193446	0.142501	60	94	29	4690	10070	1948
(Possible motif pairs)	CATTACACxCATGCATG	251029	0	1.2028	1.01205	0.300699	0.25	0.142605	0.117149	63	143	43	3780	13597	1939
(Possible motif pairs)	AGTATATAxTAAATACC	243639	0	2.00312	1.08519	0.426471	0.212903	0.35543	0.163509	62	68	29	5809	5295	1882
(Possible motif pairs)	TAATTAACxCAGTAACT	243245	0	1.33509	1.02504	0.541667	0.405714	0.472111	0.344979	97	48	26	10618	3980	1879
(Possible motif pairs)	AGTATATAxTCGATCGC	238206	0	1.00206	1.06759	0.278351	0.277778	0.207628	0.194083	62	97	27	5809	8862	1840
(Possible motif pairs)	AGTATATAxTTAAGCTA	235616	0	1.34259	1.17402	0.333333	0.248276	0.276596	0.17548	62	78	26	5809	6580	1820
(Possible motif pairs)	AGCTAGCTxAGCGTACG	233417	0	1.07641	1.05222	0.627907	0.583333	0.492892	0.435176	132	43	27	12967	3658	1803
(Possible motif pairs)	CGTGATCAxCATGCATG	225396	0	1.32867	1.02466	0.265734	0.2	0.128043	0.09405	54	143	38	3219	13597	1741
(Possible motif pairs)	TAGCTCGAxCTATAAAT	222163	0	1.12573	1.13311	0.228188	0.202703	0.120641	0.094578	49	149	34	3143	14224	1716
(Possible motif pairs)	ATGCACATxCATGCATG	210379	0	2.68532	1.26704	0.167832	0.0625	0.119512	0.035126	29	143	24	2177	13597	1625
(Possible motif pairs)	TAAGATCAxTAATTAAC	201306	0	1.18602	1.14672	0.216495	0.18254	0.146449	0.107682	44	97	21	3568	10618	1555
(Possible motif pairs)	CGTGATCAxAGCTAGCT	200674	0	1.00276	1.16742	0.242424	0.241758	0.119534	0.102111	54	132	32	3219	12967	1550
(Possible motif pairs)	GTACACCTxAGCTAGCT	200412	0	1.03409	1.11719	0.227273	0.21978	0.11938	0.103334	50	132	30	3237	12967	1548
(Possible motif pairs)	TCGATCGCxTGTCGTCA	195748	0	1.03547	1.08091	0.446429	0.431138	0.332235	0.296838	97	56	25	8862	4551	1512
(Possible motif pairs)	CATGCATGxCATCATGC	195103	0	1.26457	1.04074	0.78125	0.617801	0.594243	0.451524	143	32	25	13597	2536	1507
(Possible motif pairs)	TCGATCGCxAGCGTACG	189917	0	1.37623	1.01091	0.55814	0.405556	0.401039	0.288259	97	43	24	8862	3658	1467
(Possible motif pairs)	GCATCGATxCATGCATG	189540	0	1.3986	1.10992	0.13986	0.1	0.107671	0.06936	28	143	20	2554	13597	1464
(Possible motif pairs)	GAGCTAATxAGCTAGCT	189406	0	1.1281	1.51223	0.136364	0.120879	0.112825	0.066136	29	132	18	2544	12967	1463
(Possible motif pairs)	CTATAAATxCTACACAG	185139	0	1.09972	1.06574	0.72093	0.655556	0.560345	0.478102	149	43	31	14224	2552	1430
(Possible motif pairs)	ATAAGTAGxTACATATA	181888	0	1.44858	1.25735	0.202128	0.139535	0.139523	0.076603	37	94	19	2879	10070	1405
(Possible motif pairs)	CTATAAATxGAGCTAAT	180220	0	1.09752	1.03999	0.724138	0.659794	0.54717	0.479378	149	29	21	14224	2544	1392
(Possible motif pairs)	AGCTAGCTxCTACACAG	163388	0	1.07641	1.0503	0.627907	0.583333	0.494514	0.437407	132	43	27	12967	2552	1262
(Possible motif pairs)	GCATCGATxTCGATCGC	153028	0	1.49881	1.32641	0.154639	0.103175	0.133378	0.06709	28	97	15	2554	8862	1182
(Possible motif pairs)	CTATAAATxTTATATGC	151873	0	1.427	1.14053	0.928571	0.650718	0.764668	0.469832	149	14	13	14224	1534	1173
(Possible motif pairs)	GAGCTAATxTAATTAAC	151596	0	1.05541	1.42273	0.134021	0.126984	0.110284	0.073446	29	97	13	2544	10618	1171
(Possible motif pairs)	GAATTAATxTAAATACC	147463	0	1.41693	1.02678	0.338235	0.23871	0.215109	0.147854	60	68	23	4690	5295	1139
(Possible motif pairs)	ATGCACATxAGCTAGCT	147332	0	1.30985	1.05402	0.143939	0.10989	0.087761	0.063567	29	132	19	2177	12967	1138
(Possible motif pairs)	CTATAAATxATCAGTTA	144621	0	1.1074	1.0008	0.730769	0.659898	0.533684	0.481539	149	26	19	14224	2093	1117
(Possible motif pairs)	TAAGATCAxTTAAGCTA	143448	0	1.41282	1.10136	0.24359	0.172414	0.168389	0.108217	44	78	19	3568	6580	1108
	CTATAAATxTCTCACAT	140479	0	1.05099	1.01347	0.69697	0.663158	0.514462	0.482998	149	33	23	14224	2109	1085
	TACATATAxATGCACAT	138267	0	1.07365	1.37734	0.448276	0.417526	0.490583	0.331749	94	29	13	10070	2177	1068
	CAGTAACTxTTAAGCTA	136331	0	1.11539	1.11428	0.230769	0.206897	0.16003	0.128761	48	78	18	3980	6580	1053
	GATCACACxCATGCATG	135300	0	1.23077	1.00855	0.153846	0.125	0.076855	0.061915	32	143	22	2018	13597	1045
	GAATTAATxACACTATA	134904	0	1.20338	1.03831	0.306452	0.254658	0.191052	0.152905	60	62	19	4690	5454	1042
	CAGCTTAGxAGCTAGCT	134518	0	1.79242	1.03348	0.19697	0.10989	0.080126	0.043255	36	132	26	1746	12967	1039
	GAACTGCCxCATGCATG	134266	0	1.06294	1.10007	0.132867	0.125	0.076267	0.065224	29	143	19	2062	13597	1037
	TACATATAxTTATATGC	133080	0	1.97849	1.04057	0.785714	0.397129	0.670143	0.325509	94	14	11	10070	1534	1028
	CATGCATGxCAGCTTAG	123914	0	1.04762	1.14101	0.666667	0.636364	0.54811	0.458536	143	36	24	13597	1746	957
	CATGCATGxCAGAATGG	123778	0	1.10738	1.01847	0.7	0.632124	0.519001	0.460175	143	30	21	13597	1842	956
	TAGCTCGAxTTAAGCTA	121843	0	1.0794	1.36773	0.230769	0.213793	0.143009	0.096868	49	78	18	3143	6580	941
	CATGCATGxTGCAAGCG	121840	0	1.0098	1.17247	0.647059	0.640777	0.543303	0.458883	143	17	11	13597	1732	941
	ATATAGCGxAGCTAGCT	121058	0	1.03409	1.19342	0.136364	0.131868	0.072106	0.058428	30	132	18	1890	12967	935
	CTATAAATxCAGCTTAG	120933	0	1.09801	1.01052	0.722222	0.657754	0.534937	0.482116	149	36	26	14224	1746	934
	TAAGATCAxCGTGATCA	118858	0	2.60803	1.07668	0.37037	0.142012	0.285182	0.10156	44	54	20	3568	3219	918
	TACATATAxAATATCTC	117682	0	1.14027	1.01432	0.470588	0.412698	0.392487	0.339347	94	34	16	10070	2316	909
	TAATTAACxATCGATCA	116902	0	1.01302	1.17928	0.44	0.434343	0.426749	0.357222	97	25	11	10618	2116	903
	TATCATCGxCTATAAAT	114851	0	1.04847	1.19811	0.127517	0.121622	0.062359	0.049642	28	149	19	1636	14224	887
	AGCTAGCTxCAGAATGG	113806	0	1.08171	1.00252	0.633333	0.585492	0.477199	0.440044	132	30	19	12967	1842	879
	CAGTAACTxTAAATACC	107594	0	1.13971	1.05024	0.235294	0.206452	0.156941	0.131115	48	68	16	3980	5295	831
	GAGCTAATxTCGATCGC	107591	0	1.05541	1.06068	0.134021	0.126984	0.093771	0.083765	29	97	13	2544	8862	831
	CACACTATxAGCTAGCT	106948	0	1.1281	1.14652	0.136364	0.120879	0.0637	0.049251	29	132	18	1631	12967	826
	CAGTAACTxATAATGGC	106687	0	1.04575	1.1686	0.222222	0.2125	0.15969	0.130672	48	63	14	3980	5160	824
	TACATATAxTACTGTAT	105509	0	1.41475	1.04151	0.583333	0.412322	0.493043	0.334611	94	12	7	10070	1653	815
	TAAGATCAxTAAATACC	104229	0	1.17901	1.12086	0.220588	0.187097	0.15203	0.115044	44	68	15	3568	5295	805
	GAATTAATxCAGTAACT	102025	0	1.21528	1.05767	0.3125	0.257143	0.19799	0.154034	60	48	15	4690	3980	788
	TACATATAxATATAGCG	101759	0	1.22152	1.0056	0.5	0.409326	0.415873	0.33856	94	30	15	10070	1890	786
	TCGATCGCxCACTCGCT	100991	0	1.35997	1.09897	0.5625	0.413613	0.438695	0.293528	97	32	18	8862	1778	780
	TACATATAxTACGTGCA	100853	0	1.07365	1.06473	0.448276	0.417526	0.388917	0.340218	94	29	13	10070	2003	779
	ATAAGTAGxTTAAGCTA	100215	0	1.13155	1.12261	0.179487	0.158621	0.117629	0.092601	37	78	14	2879	6580	774
	TTATATGCxAGCTAGCT	99696.2	0	1.24091	1.02377	0.068182	0.054945	0.059382	0.046742	14	132	9	1534	12967	770
	TTATATGCxTAATTAAC	98906.1	0	1.29897	1.34482	0.072165	0.055556	0.071953	0.04119	14	97	7	1534	10618	764
	TAAGATCAxGAATTAAT	97109	0	1.13925	1.22646	0.216667	0.190184	0.159915	0.11445	44	60	13	3568	4690	750
	TATATCAAxGTACACCT	92331.2	0	1.11424	1.0361	0.38	0.34104	0.220266	0.190796	78	50	19	5688	3237	713
	TATCATCGxTCGATCGC	92188.8	0	1.49881	1.18638	0.154639	0.103175	0.080343	0.045183	28	97	15	1636	8862	712
	TAAATACCxGTACACCT	90772.8	0	1.15333	1.06575	0.34	0.294798	0.216559	0.176184	68	50	17	5295	3237	701
	TATATCAAxAATATCTC	90642.9	0	1.43453	1.14031	0.470588	0.328042	0.302245	0.184768	78	34	16	5688	2316	700
	CATCAGCAxCATGCATG	87794.5	0	1.03896	1.23441	0.090909	0.0875	0.049864	0.03888	20	143	13	1289	13597	678
	TACATATAxCAGAATGG	87004.7	0	1.03251	1.03278	0.433333	0.419689	0.364821	0.342119	94	30	13	10070	1842	672
	CTATAAATxTATAGTTC	86888.4	0	1.0614	1.03249	0.705882	0.665049	0.529597	0.483259	149	17	12	14224	1267	671
	ATCGATCAxTTAAGCTA	83642.4	0	1.46062	1.03941	0.141026	0.096552	0.098176	0.064667	25	78	11	2116	6580	646
	AGCGTACGxGAATTAAT	83515	0	1.05161	1.0687	0.2	0.190184	0.137527	0.12237	43	60	12	3658	4690	645
	TGTCGTCAxAGCGTACG	80664.8	0	1.02326	1.08704	0.255814	0.25	0.170312	0.153115	56	43	11	4551	3658	623
	AGTATATAxTTATATGC	80655.9	0	1.9	1.14493	0.5	0.263158	0.406128	0.186695	62	14	7	5809	1534	623
	TATATCAAxCATGGCTT	80288.4	0	1.0983	1.00104	0.37931	0.345361	0.211244	0.192137	78	29	11	5688	2935	620
	TTGGGCACxAGCTAGCT	79761.4	0	1.08333	1.15047	0.083333	0.076923	0.047505	0.038116	18	132	11	1239	12967	616
	CAGCTTAGxTTAAGCTA	77708.4	0	1.18298	1.52897	0.179487	0.151724	0.091185	0.050414	36	78	14	1746	6580	600
	CTACACAGxAGTATATA	75496.8	0	1.0052	1.19177	0.193548	0.192547	0.100362	0.083777	43	62	12	2552	5809	583
	TCTGCAGGxCATGCATG	74720.9	0	1.11888	1.21886	0.041958	0.0375	0.042436	0.031117	9	143	6	1066	13597	577
	TAAGATCAxCAGTAACT	73414.8	0	1.0723	1.12146	0.208333	0.194286	0.142462	0.118467	44	48	10	3568	3980	567
	AGCGTACGxTACGTACG	73275.9	0	6.14286	1.51345	1	0.162791	1	0.107563	43	8	8	3658	566	566
	TTAGCATGxATAATGGC	72908.9	0	1.19048	1.00708	0.238095	0.2	0.109109	0.091007	47	63	15	2761	5160	563
	CATCATGCxTATATCAA	72263.6	0	1.11539	1.05045	0.153846	0.137931	0.098101	0.083728	32	78	12	2536	5688	558
	TTAGCATGxGAATTAAT	71362.8	0	1.03872	1.26011	0.216667	0.208589	0.117484	0.089757	47	60	13	2761	4690	551
	CATGCATGxAGCATGAA	71222.7	0	1.21457	1.0152	0.769231	0.633333	0.567595	0.460325	143	13	10	13597	969	550
	TGAAATATxTACATATA	70042.6	0	1.37234	1.67024	0.074468	0.054264	0.053724	0.023438	14	94	7	992	10070	541
	ACACTATAxGAGCTAAT	68879.8	0	1.13598	1.00115	0.310345	0.273196	0.209119	0.183876	62	29	9	5454	2544	532
	TATAGTTCxTACATATA	68875.7	0	1.21986	1.1338	0.085106	0.069767	0.05283	0.038198	17	94	8	1267	10070	532
	GAATTAATxGAGCTAAT	68754.6	0	1.33793	1.00408	0.344828	0.257732	0.208726	0.155372	60	29	10	4690	2544	531
	ATTACCAGxTATATCAA	67090	0	1.0844	1.06493	0.179487	0.165517	0.091069	0.07886	38	78	14	2381	5688	518
	ACACTATAxTACTGTAT	66680.6	0	1.21264	1.43879	0.333333	0.274882	0.311555	0.178568	62	12	4	5454	1653	515
	CATCATGCxACACTATA	65776.1	0	1.01613	1.07837	0.145161	0.142857	0.093143	0.085003	32	62	9	2536	5454	508
	AGTATATAxATTACCAG	65392.8	0	1.05005	1.02558	0.289474	0.275676	0.212096	0.196948	62	38	11	5809	2381	505
	TACGTGCAxTTAAGCTA	64875.6	0	1.13604	1.01435	0.141026	0.124138	0.07614	0.066074	29	78	11	2003	6580	501
	TATATCAAxCTGCACTC	64754.8	0	1.11425	1.00256	0.384615	0.345178	0.214777	0.192262	78	26	10	5688	2328	500
	TTAGCATGxGTGTTAGC	64101.3	0	2.89706	1.29485	0.5	0.172589	0.306882	0.081808	47	26	13	2761	1613	495
	AGTATATAxGTGTATAT	62791.2	0	3.875	1.3973	1	0.258065	1	0.184688	62	6	6	5809	485	485
	ATGCACATxTAAATACC	62161.2	0	1.02574	1.25077	0.132353	0.129032	0.090652	0.070658	29	68	9	2177	5295	480
	ATAATGGCxCACCATGG	62153.1	0	1.52273	1.18938	0.409091	0.268657	0.305538	0.168703	63	22	9	5160	1571	480
	ACTAGCAAxAGCTAGCT	61120.2	0	1.55114	1.27008	0.068182	0.043956	0.0364	0.018477	13	132	9	774	12967	472
	GAATTAATxCTACACAG	60744	0	1.04651	1.11332	0.27907	0.266667	0.183777	0.157735	60	43	12	4690	2552	469
	CATTACACxCTACACAG	60621.1	0	1.42504	1.03976	0.372093	0.261111	0.183386	0.123767	63	43	16	3780	2552	468
	TTAAACATxCTATAAAT	60611.3	0	1.3906	1.13329	0.09396	0.067568	0.032902	0.020878	19	149	14	783	14224	468
	ATATAGCGxACACTATA	60471.7	0	1.29839	1.10567	0.16129	0.124224	0.085625	0.059645	30	62	10	1890	5454	467
	AGTATATAxCACACTAT	59437.1	0	1.28647	1.13184	0.344828	0.268041	0.281422	0.193273	62	29	10	5809	1631	459
	GATCACACxACACTATA	59181.4	0	1.01613	1.26033	0.145161	0.142857	0.083792	0.065429	32	62	9	2018	5454	457
	CATTACACxATAAGTAG	59067.6	0	1.18283	1.06485	0.324324	0.274194	0.158388	0.125752	63	37	12	3780	2879	456
	CACACTATxTTAAGCTA	58923.4	0	1.31222	1.01862	0.153846	0.117241	0.069149	0.051733	29	78	12	1631	6580	455
	CAGTAACTxCATGGCTT	58134.1	0	1.14214	1.00057	0.241379	0.21134	0.152981	0.133867	48	29	7	3980	2935	449
	ATGCACATxATAATGGC	58012.4	0	1.14286	1.06119	0.142857	0.125	0.086822	0.071588	29	63	9	2177	5160	448
	TAAATACCxCAGCTTAG	57645.6	0	1.11309	1.30141	0.333333	0.299465	0.254868	0.175941	68	36	12	5295	1746	445
	ATCAGTTAxACACTATA	57101	0	1.15412	1.0118	0.129032	0.111801	0.080858	0.069243	26	62	8	2093	5454	441
	TACATATAxTCCAACGT	56837.2	0	1.12722	1.01036	0.470588	0.417476	0.389184	0.341719	94	17	8	10070	1128	439
	GAATTAATxGCATCGAT	56587.8	0	1.07143	1.00474	0.285714	0.266667	0.171104	0.158943	60	28	8	4690	2554	437
	TACTGTATxAGTATATA	56449.7	0	1.29839	1.11638	0.064516	0.049689	0.075056	0.051781	12	62	4	1653	5809	436
	TTATATGCxTATATCAA	56343.6	0	1.39423	1.1791	0.076923	0.055172	0.076477	0.04652	14	78	6	1534	5688	435
	ATCAGTTAxTAAGATCA	56324.6	0	1.4988	1.26302	0.159091	0.106145	0.121917	0.064403	26	44	7	2093	3568	435
	CTATAAATxACTAGCAA	55433.3	0	1.03846	1.1015	0.692308	0.666667	0.552972	0.483426	149	13	9	14224	774	428
	CAGAATGGxAGTATATA	54775.7	0	1.1129	1.08373	0.145161	0.130435	0.072818	0.060375	30	62	9	1842	5809	423
	CGTGATCAxGTACACCT	53374.6	0	1.09707	1.07771	0.26	0.236994	0.127278	0.107651	54	50	13	3219	3237	412
	AGCGTACGxACGGCCAT	53345.4	0	1.16059	1.08188	0.21875	0.188482	0.153103	0.121934	43	32	7	3658	2691	412
	TATATCAAxTATCATCG	52847.3	0	1.26623	1.03236	0.428571	0.338462	0.249389	0.190779	78	28	12	5688	1636	408
	CACACTATxTAAATACC	52720	0	1.02574	1.47038	0.132353	0.129032	0.076865	0.050964	29	68	9	1631	5295	407
	ATATAGCGxTAAATACC	52324.3	0	1.13971	1.08199	0.147059	0.129032	0.076298	0.061873	30	68	10	1890	5295	404
	AATGCCCCxATAATGGC	52055.9	0	3.62812	1.27112	0.15873	0.04375	0.077907	0.016893	17	63	10	810	5160	402
	ATTACCAGxCAGTAACT	51804	0	1.13147	1.13585	0.1875	0.165714	0.100503	0.078201	38	48	9	2381	3980	400
	TAACCAACxAACAACCA	51662.1	0	3.21667	1.04526	0.3	0.093264	0.152406	0.045329	27	30	9	1609	2618	399
	AGCATGAAxTACATATA	51658.3	0	1.17629	1.13711	0.06383	0.054264	0.039623	0.029623	13	94	6	969	10070	399
	ATAAGTAGxTTATATGC	51404.1	0	1.80952	1.60066	0.285714	0.157895	0.258801	0.089351	37	14	4	2879	1534	397
	TGTAGTAAxAGCTAGCT	49212	0	1.03409	1.14089	0.022727	0.021978	0.029305	0.024839	5	132	3	786	12967	380
	ATCGATCAxGCATCGAT	48164.9	0	1.32653	1.68466	0.142857	0.107692	0.145654	0.065177	25	28	4	2116	2554	372
	CTACACAGxTAGCTCGA	47933.6	0	1.22066	1.15663	0.22449	0.183908	0.117722	0.083381	43	49	11	2552	3143	370
	CTATAAATxAGCTATAC	47534.8	0	1.34909	1.06611	0.888889	0.658879	0.692453	0.481447	149	9	8	14224	530	367
	TAACCAACxGCCAACTA	47157.5	0	1.42986	1.21647	0.153846	0.107595	0.086297	0.049613	27	65	10	1609	4218	364
	CATCAGCAxTTAAGCTA	47144	0	1.00099	1.35814	0.089744	0.089655	0.055319	0.040692	20	78	7	1289	6580	364
	TACATATAxTTAAACAT	47135.9	0	1.2782	1.06903	0.526316	0.411765	0.464879	0.340215	94	19	10	10070	783	364
	GTACACCTxCTACACAG	47031.3	0	1.04651	1.26556	0.232558	0.222222	0.142241	0.107399	50	43	10	3237	2552	363
	CAGCTTAGxGAATTAAT	45991	0	1.19533	1.12089	0.183333	0.153374	0.075693	0.056494	36	60	11	1746	4690	355
	CTATAAATxAATGTAAG	45466.1	0	1.07143	1.13194	0.714286	0.666667	0.585977	0.483161	149	7	5	14224	599	351
	TCGACACTxTCGATCGC	45330.2	0	1.03917	1.19941	0.082474	0.079365	0.039494	0.031687	18	97	8	998	8862	350
	TAGCTCGAxATCGATCA	44428	0	1.32	1.19276	0.28	0.212121	0.162098	0.102956	49	25	7	3143	2116	343
	TCGATCGCxGCCACGTG	44160.9	0	1.0227	1.05533	0.444444	0.434579	0.325382	0.301479	97	9	4	8862	1048	341
	ACACTATAxTATCATCG	43905.7	0	1.03175	1.08668	0.285714	0.276923	0.207213	0.184817	62	28	8	5454	1636	339
	TGTCGTCAxATGGCGCC	43902.6	0	1.2426	1.81128	0.307692	0.247619	0.33498	0.148834	56	13	4	4551	1012	339
	CACTCGCTxTAAATACC	43785.4	0	1.0361	1.02756	0.147059	0.141935	0.063834	0.059958	32	68	10	1778	5295	338
	TACGTGCAxAGCGTACG	42862.9	0	1.33192	1.04237	0.162791	0.122222	0.090487	0.065175	29	43	7	2003	3658	331
	TACGTACGxAGCTAGCT	42221.3	0	1.14899	1.49017	0.037879	0.032967	0.025141	0.014683	8	132	5	566	12967	326
	CTGCACTCxGTACACCT	41837.8	0	1.27474	1.018	0.14	0.109827	0.099784	0.076894	26	50	7	2328	3237	323
	ACTAGCAAxTAATTAAC	41821.3	0	1.1134	1.13249	0.061856	0.055556	0.03042	0.024125	13	97	6	774	10618	323
	ATAAGTAGxCATGGCTT	41564.9	0	1.04526	1.07894	0.172414	0.164948	0.10937	0.096978	37	29	5	2879	2935	321
	GTACACCTxGCATCGAT	41190.7	0	1.13372	1.00675	0.25	0.220513	0.124511	0.109089	50	28	7	3237	2554	318
	GTTCTTAAxCTATAAAT	40676.2	0	1.24161	1.0123	0.067114	0.054054	0.022075	0.017564	14	149	10	579	14224	314
	ACGGCCATxCGTGATCA	40553	0	1.04321	1.02274	0.148148	0.142012	0.097235	0.091136	32	54	8	2691	3219	313
	CACACTATxGAATTAAT	40414.7	0	1.2225	1.01581	0.15	0.122699	0.066525	0.05357	29	60	9	1631	4690	312
	TAGCTCGAxAACAACCA	40026.7	0	1.07222	1.03686	0.233333	0.217617	0.118029	0.106166	49	30	7	3143	2618	309
	TGTCGTCAxCAGAATGG	40023	0	1.07222	1.01315	0.266667	0.248705	0.167752	0.154423	56	30	8	4551	1842	309
	TATCATCGxGCATCGAT	39500	0	1.89935	1.26401	0.214286	0.112821	0.119421	0.049742	28	28	6	1636	2554	305
	ATGCACATxCATCATGC	39495.2	0	1.55706	1.1048	0.1875	0.120419	0.120268	0.069913	29	32	6	2177	2536	305
	AGCTGCAAxTCGATCGC	39371	0	1.08247	1.04526	0.051546	0.047619	0.034304	0.030318	11	97	5	924	8862	304
	GAATTAATxTATCATCG	38732.3	0	1.07143	1.07514	0.285714	0.266667	0.182763	0.158657	60	28	8	4690	1636	299
	GTCCGTGAxAGCGTACG	38731.1	0	1.45602	1.11125	0.186047	0.127778	0.081739	0.050518	31	43	8	1595	3658	299
	CAGTAACTxCAGCTTAG	38610.2	0	1.19872	1.06597	0.25	0.208556	0.170676	0.13357	48	36	9	3980	1746	298
	CGATGTCGxTCGATCGC	38596.2	0	1.08247	1.42119	0.051546	0.047619	0.033627	0.021858	11	97	5	745	8862	298
	ATCGATCAxCGTGATCA	37575.6	0	1.21708	1.05775	0.12963	0.106509	0.09009	0.06998	25	54	7	2116	3219	290
	GAGCTAATxCATGGCTT	37546.8	0	1.07035	1.08028	0.137931	0.128866	0.098807	0.085453	29	29	4	2544	2935	290
	CACTCGCTxGCCAACTA	37453.1	0	1.10489	1.04507	0.153846	0.139241	0.068516	0.059337	32	65	10	1778	4218	289
	ATAATGGCxCTACTGGC	37058.8	0	1.89815	1.59299	0.5	0.263415	0.512545	0.169507	63	18	9	5160	558	286
	GTATACGAxGTCCGTGA	36918	0	18.5806	1.34618	0.193548	0.010417	0.178683	0.007144	8	31	6	483	1595	285
	ATAATACAxCTATAAAT	36792.9	0	1.24161	1.33313	0.033557	0.027027	0.019966	0.012063	7	149	5	466	14224	284
	CATCAGCAxTATATCAA	36540	0	1.00099	1.16195	0.089744	0.089655	0.049578	0.042626	20	78	7	1289	5688	282
	CATGGCTTxCTGCACTC	36380.6	0	1.21231	1.01232	0.153846	0.126904	0.120704	0.098355	29	26	4	2935	2328	281
	GATCACACxTGACACAC	36264.3	0	2.51191	1.45934	0.333333	0.132701	0.226904	0.061899	32	12	4	2018	1234	280
	AAAGATGCxCATGCATG	36144.4	0	1.11888	1.31597	0.027972	0.025	0.020519	0.013936	6	143	4	498	13597	279
	AATGTAAGxTACATATA	35606.1	0	1.02926	1.57574	0.031915	0.031008	0.027309	0.016838	7	94	3	599	10070	275
	TATAGTTCxTATATCAA	35373.2	0	1.01399	1.12496	0.076923	0.075862	0.047996	0.042076	17	78	6	1267	5688	273
	CATTACACxTAACCAAC	35124.7	0	1.20988	1.09905	0.333333	0.27551	0.168428	0.126665	63	27	9	3780	1609	271
	CAGCTTAGxTAGCTCGA	34997.8	0	1.18367	1.28673	0.183673	0.155172	0.085905	0.056403	36	49	9	1746	3143	270
	ATATAGCGxTAGCTCGA	34594.1	0	1.29128	1.06075	0.163265	0.126437	0.084951	0.06202	30	49	8	1890	3143	267
	AGCTATACxCATGCATG	34461	0	1.11888	1.04079	0.041958	0.0375	0.019563	0.016799	9	143	6	530	13597	266
	TGAAATATxTTAAGCTA	34455.1	0	1.03276	1.22562	0.064103	0.062069	0.040426	0.031937	14	78	5	992	6580	266
	GAGCTAATxCAGCTTAG	34082.6	0	1.35507	1.34338	0.166667	0.122995	0.15063	0.082747	29	36	6	2544	1746	263
	CTACACAGxATTACCAG	33949.3	0	1.2887	1.00417	0.236842	0.183784	0.110038	0.085032	43	38	9	2552	2381	262
	GCATCGATxCTACACAG	33814.2	0	1.14165	1.04546	0.139535	0.122222	0.102273	0.085688	28	43	6	2554	2552	261
	CGTGATCAxGTCCGTGA	33318.9	0	1.07714	1.39979	0.258065	0.239583	0.161129	0.106866	54	31	8	3219	1595	257
	TGAAATATxAGTATATA	32245.3	0	1.03871	1.30538	0.064516	0.062112	0.042865	0.031613	14	62	4	992	5809	249
	GCCAACTAxCTCGCCAA	32003.6	0	2.98947	1.01465	0.8	0.267606	0.419355	0.138252	65	10	8	4218	589	247
	ATGCACATxTTAGCATG	31877.3	0	1.19149	1.0282	0.148936	0.125	0.089098	0.072728	29	47	7	2177	2761	246
	GTTCTTAAxTACATATA	31728.7	0	1.37234	1.02136	0.074468	0.054264	0.02433	0.017358	14	94	7	579	10070	245
	TACATATAxAAAGCATT	31721.8	0	1.19444	1.01282	0.5	0.418605	0.413851	0.342096	94	8	4	10070	592	245
	CATAGGTGxCATGCATG	31357.8	0	1.00699	1.08498	0.062937	0.0625	0.017798	0.01629	14	143	9	498	13597	242
	CTGCACTCxCATCATGC	31337.8	0	1.08523	1.1287	0.125	0.115183	0.095426	0.077906	26	32	4	2328	2536	242
	TTAGCATGxTTAAACAT	31220.4	0	3.2807	1.06212	0.578947	0.176471	0.307791	0.088331	47	19	11	2761	783	241
	AGCTAGCTxGGTCGATT	30570.3	0	1.01395	1.04923	0.6	0.591743	0.47012	0.441895	132	5	3	12967	502	236
	TTAGCATGxTATCATCG	29683.3	0	1.21875	1.25539	0.25	0.205128	0.139976	0.091487	47	28	7	2761	1636	229
	CACTCGCTxATCGATCA	29536.1	0	1.82769	1.0344	0.24	0.131313	0.10775	0.056994	32	25	6	1778	2116	228
	AACAACCAxATCGATCA	29522.8	0	1.21846	1.00627	0.16	0.131313	0.10775	0.087881	30	25	4	2618	2116	228
	GATCACACxCTACACAG	29161.3	0	1.17209	1.12265	0.162791	0.138889	0.088166	0.067003	32	43	7	2018	2552	225
	TGAAATATxACACTATA	29141.3	0	1.03871	1.23541	0.064516	0.062112	0.041254	0.032149	14	62	4	992	5454	225
	AACAACCAxTCTCACAT	28756.7	0	1.15152	1.03785	0.151515	0.131579	0.105263	0.088079	30	33	5	2618	2109	222
	ACGGCCATxATCAGTTA	28360.5	0	1.08242	1.0644	0.153846	0.142132	0.104634	0.090819	32	26	4	2691	2093	219
	TCGATCGCxCTACTGGC	28129.1	0	1.02372	1.26351	0.444444	0.434146	0.388889	0.300654	97	18	8	8862	558	217
	CACTCGCTxCGTGATCA	27877.1	0	1.04321	1.06883	0.148148	0.142012	0.066791	0.059901	32	54	8	1778	3219	215
	TAATTAACxGTATACGA	27709.2	0	1.15591	1.06211	0.5	0.432558	0.443064	0.360887	97	8	4	10618	483	214
	CTATAAATxTTAGCAAT	27343.1	0	1.07143	1.1239	0.714286	0.666667	0.582873	0.484041	149	7	5	14224	362	211
	CATTACACxGACTTTAC	27230.2	0	1.32893	1.14064	0.363636	0.273632	0.191781	0.126519	63	22	8	3780	1095	210
	TTAGCATGxTTATATGC	27219.7	0	1.01786	1.46453	0.214286	0.210526	0.136897	0.091835	47	14	3	2761	1534	210
	ACACAAGCxAGCTAGCT	27204.6	0	1.03409	1.23067	0.022727	0.021978	0.016195	0.012726	5	132	3	418	12967	210
	CATCATGCxATCGATCA	27195.7	0	1.13143	1.02558	0.16	0.141414	0.099244	0.085527	32	25	4	2536	2116	210
	CATGCATGxGTATGCAA	26955.1	0	1.14209	1.16254	0.727273	0.636792	0.613569	0.46212	143	11	8	13597	339	208
	ACAGAAATxTACATATA	26678	0	1.37234	1.19513	0.053191	0.03876	0.020457	0.012473	10	94	5	446	10070	206
	ATTACCAGxAATATCTC	26566.2	0	1.04228	1.05359	0.176471	0.169312	0.088515	0.080605	38	34	6	2381	2316	205
	TATCATCGxCGTGATCA	26451	0	1.04321	1.10693	0.12963	0.12426	0.063374	0.054881	28	54	7	1636	3219	204
	GTACACCTxTGCAAGCG	26175.9	0	1.05371	1.00582	0.235294	0.223301	0.116628	0.110044	50	17	4	3237	1732	202
	GAATTAATxAGCATGAA	26039.5	0	1.15385	1.13506	0.307692	0.266667	0.20743	0.158381	60	13	4	4690	969	201
	TAAATACCxTCGACACT	25916.4	0	1.10215	1.01045	0.333333	0.302439	0.200401	0.179946	68	18	6	5295	998	200
	TTAAACATxAGTATATA	25914.9	0	1.19851	1.15809	0.096774	0.080745	0.034429	0.024805	19	62	6	783	5809	200
	ATAAGTAGxGTGTTAGC	25910	0	1.18389	1.08286	0.192308	0.162437	0.123993	0.096718	37	26	5	2879	1613	200
	ATATAGCGxCATGGCTT	25906.7	0	1.02918	1.0334	0.137931	0.134021	0.068143	0.064071	30	29	4	1890	2935	200
	TAAGATCAxATCATATG	25513.7	0	1.75833	1.10486	0.333333	0.189573	0.23014	0.118464	44	12	4	3568	856	197
	TATATCAAxAGCTGCAA	25275.7	0	1.04177	1.04693	0.363636	0.349057	0.211039	0.193497	78	11	4	5688	924	195
	ATTACCAGxCATCAGCA	25264.3	0	1.90312	1.01901	0.3	0.157635	0.15128	0.078007	38	20	6	2381	1289	195
	CACCATGGxGTACACCT	25143.7	0	1.01765	1.1152	0.1	0.098266	0.059932	0.052809	22	50	5	1571	3237	194
	TTGATTGGxCAGAATGG	25138.1	0	2.68056	1.63532	0.166667	0.062176	0.10532	0.024026	17	30	5	854	1842	194
	CATCATGCxTCTCACAT	25134.3	0	1.06622	1.0021	0.151515	0.142105	0.091987	0.086093	32	33	5	2536	2109	194
	TACTGTATxCGTGATCA	24763.6	0	1.04321	1.01512	0.055556	0.053254	0.059335	0.05603	12	54	3	1653	3219	191
	TATCATCGxATCGATCA	24357.3	0	1.32	1.26417	0.16	0.121212	0.088847	0.053243	28	25	4	1636	2116	188
	CATCAGCAxCATTACAC	24251.9	0	1.08844	1.05305	0.095238	0.0875	0.049471	0.043162	20	63	6	1289	3780	187
	AATGCCCCxTTAAGCTA	23974.9	0	1.01399	1.00849	0.076923	0.075862	0.028116	0.027494	17	78	6	810	6580	185
	CATTACACxTCGACACT	23735.5	0	1.19883	1.20399	0.333333	0.278049	0.183367	0.12704	63	18	6	3780	998	183
	ATGGCAACxATAATGGC	23580.4	0	1.01587	2.53342	0.031746	0.03125	0.035271	0.013705	7	63	2	513	5160	182
	ACTAGCAAxTATATCAA	23205.8	0	1.16186	1.07542	0.064103	0.055172	0.03147	0.025186	13	78	5	774	5688	179
	GTGTTAGCxCTACACAG	23075.2	0	1.25581	1.03573	0.139535	0.111111	0.069749	0.053625	26	43	6	1613	2552	178
