# Supplementary material for: Development of a novel prediction method of cis-elements to hypothesize collaborative functions of cis-element pairs in iron-deficient rice
Source: Rice (N Y). 2013 Sep 22;6:22. doi: 10.1186/1939-8433-6-22 (PMC4883709; doi:10.1186/1939-8433-6-22)
Supplement: Supplementary file 8 — Additional file 8: Motifs predicted using microarray data of A. thaliana subjected to NaCl stress. (XLSX 80 KB) [file 12284_2013_62_MOESM8_ESM.xlsx]

## Sheet: countmotifs4freq-list_output_15
Kakei et al., Additional file 6
Motifs predicted by MAMA using microarray data of A. thaliana subjected to NaCl stress (from 500 bp upstream of the TSS)
Motif name	Score	P-value*	Annotations
CACGTGTC	1.86766	1.38244e-196	Motif containing a ABRE
AACCGCGT	1.78489	1.48008e-49
TCCACGCG	1.73396	1.14177e-32
CGTGGCAC	1.72379	8.98052e-24
ACGCGTAA	1.65941	3.72987e-08
GACCGACC	1.6566	1.92754e-40	Motif containing a DRE
CGCGTCCT	1.64596	2.07657e-18
GCCGACAC	1.61646	1.0191e-31
CCGTCCAC	1.61413	9.57424e-15
CACGTCAG	1.61294	2.01677e-12
CCACGTAG	1.60791	3.45573e-07
CACACACG	1.59728	2.583e-23
CGTGTACC	1.59265	5.09419e-09
CCGCCCCA	1.59126	1.24156e-07
CGTCACCC	1.58986	1.71724e-08
CGACGCCT	1.58886	3.76658e-07
TGGGTCCC	1.57344	0.000210722
CGTGCCCA	1.5729	0.0124548
ACGAACAC	1.56749	6.23264e-06
CCGACTTC	1.56133	2.3101e-07
GCACGACG	1.56121	0.0880265
CAACACGG	1.56056	0.00276996
CTTAGCCG	1.55963	6.25766e-10
CATCCGTG	1.55502	9.27978e-05
CACGCAAC	1.5547	0.00984673
ACACCGTC	1.55185	4.53723e-08
AGCCACCG	1.55097	4.0217e-07
CGACTCGC	1.55039	0.00477364
TTATCCAC	1.54994	2.80828e-09
GGCGGCAT	1.54819	0.00124993
AACCCCAC	1.54768	0.0248722
CCCACTCA	1.54726	0.018138
CGTAGACA	1.54072	0.0548834
ACCCATCC	1.54056	0.000864824
ACTTGGTC	1.54047	1.49164e-05
AAATACGC	1.53906	4.43626e-11
GGTCCGCA	1.53888	0.00066873
CTCTTTCC	1.53765	3.03403e-05
CTGCCCGT	1.53662	0.0531857
ACTCCGCG	1.53468	0.180185
TGACATCA	1.53419	0.00222083
AACTTCCT	1.53276	0.000103335
ATAAAATA	1.53174	9.49739e-09
ACACTCCA	1.5314	0.0902496
CTATAAAT	1.53077	0.000216369
CGTACGAG	1.52995	0.0379446
GACTCATA	1.52994	0.000117063
ACTAAACA	1.52994	0.00110785
AAAGCGAC	1.52948	0.000244755
CTACTACT	1.52885	0.0163856
GTTCACAC	1.52775	0.0104317
TTCTAGAA	1.52594	3.98868e-07
GTAGGACC	1.52486	0.0129921
CGACCAGT	1.52445	0.0116426
ACATTAAA	1.52436	0.00254932
GTCGTCAA	1.52383	0.0310383
ATAACCGT	1.52333	0.000991997
ATAAAGCC	1.52185	5.4748e-06
CCTGTCGC	1.52067	0.180185
ACCATACG	1.52056	0.165336
ATCACTAA	1.52018	0.00138639
GTACGTTT	1.5185	0.00763795
CATTGCCA	1.51825	0.00279502
*P-values were calculated using a binominal test. Using 500 bp of upstream sequence from the TSS, the number of motifs in regulated genes and the number of every 8-bp sequence in regulated genes were compared from the number of motifs in all genes and the number of every 8-bp sequence in all genes. This P-value was not used to predict cis-acting motifs.
Motifs predicted by MAMA using microarray data of A. thaliana subjected to NaCl stress (from 500 bp upstream of the TSS)
Length Total	Score	P-value*	Annotations
CTATAAAT	1.78975	2.89596e-109
TATATAAG	1.68236	1.6086e-22
ACACACAC	1.63988	6.17318e-45
CCACGCGG	1.63685	3.20376e-12
TCCATATA	1.62666	8.19761e-08
TGTCTATA	1.61351	0.0319711
ATAAAAAC	1.5933	5.19188e-13
TATAACAC	1.59259	0.00237599
TACGCGCT	1.59059	0.0203462
CACATCTC	1.58843	1.48023e-11
TACTATAT	1.58372	0.0136517
AACATAAA	1.58315	1.95317e-10
TCAACAAA	1.57984	4.7022e-08
CACAAATA	1.57802	0.00100615
CAAACCCA	1.57644	1.96465e-06
ACGCGTCA	1.57554	0.0221219
ACACGTAT	1.57507	0.0535559
ATATATCC	1.5691	1.11017e-06
CTCTCTAA	1.56815	0.00530143
CTTTATTA	1.56699	0.0145069
AAACCACA	1.56469	3.49009e-06
ACTAAACA	1.56253	5.38529e-07
AAGTCCTC	1.56069	0.000867626
AATTCTCT	1.56035	0.00425606
AAACAGAG	1.55812	0.00464133
ACCTTTCT	1.55516	3.54892e-05
TCTTTACA	1.55448	0.0335266
TCTCTCCC	1.5544	0.00308712
CCTTCCAT	1.55376	0.00602815
CTTCTTCT	1.55306	0.00043197
*P-values were calculated using a binominal test. Using a region 50 bp upstream and 150 bp downstream to the TSS, the number of motifs in regulated genes and the number of every 8-bp sequence in regulated genes were compared from the number of motifs in all genes and the number of every 8-bp sequence in all genes. This P-value was not used to predict cis-acting motifs.
Co-regulation	Motif A x Motif B	Chi square value	P-value	EN1	EN2	CR(A|B|UP)	CR(A|!B|UP)	CR(A|B|!UP)	CR(A|!B|!UP)	N(A|UP)	N(B|UP)	N(A|B|UP)	N(A|!UP)	N(B|!UP)	N(A|B|!UP)
(Highly possible motif pairs)	ACACACACxTATATAAG	408462	0	1.01659	1.12376	0.626506	0.616279	0.513007	0.449056	209	249	156	10038	13493	6922
(Highly possible motif pairs)	TATATAAGxAACATAAA	361136	0	1.02457	1.05898	0.751351	0.733333	0.691057	0.636921	249	185	139	13493	8856	6120
(Highly possible motif pairs)	ATAAAAACxAACATAAA	340244	0	1.38717	1.0742	0.767568	0.553333	0.651084	0.436938	225	185	142	10824	8856	5766
(Highly possible motif pairs)	AACATAAAxACACACAC	300359	0	1.19602	1.17013	0.588517	0.492063	0.507073	0.362324	185	209	123	8856	10038	5090
(Highly possible motif pairs)	ATAAAAACxATAAAATA	245955	0	1.31616	1.30693	0.793388	0.602804	0.76435	0.444355	225	121	96	10824	5453	4168
(Possible motif pairs)	AACATAAAxTCAACAAA	238983	0	1.69544	1.08309	0.726619	0.428571	0.630154	0.343163	185	139	101	8856	6427	4050
(Possible motif pairs)	TATATAAGxATAAAATA	238930	0	1.05435	1.117	0.768595	0.728972	0.742527	0.630483	249	121	93	13493	5453	4049
(Possible motif pairs)	TATATAAGxTGTCTATA	227953	0	1.05204	1.00421	0.77	0.731915	0.687	0.65028	249	100	77	13493	5623	3863
(Possible motif pairs)	TCAACAAAxATAAAAAC	223418	0	1.1291	1.127	0.431111	0.381818	0.349778	0.274875	139	225	97	6427	10824	3786
(Possible motif pairs)	CACACACGxACACACAC	195269	0	2.23923	1.30782	0.497608	0.222222	0.329647	0.112565	132	209	104	4479	10038	3309
(Possible motif pairs)	ATAAAAACxTGTCTATA	181586	0	1.03942	1.00637	0.69	0.66383	0.547217	0.523128	225	100	69	10824	5623	3077
(Possible motif pairs)	ATAAAAACxTCCATATA	166770	0	1.13294	1.01929	0.730769	0.645022	0.590349	0.511218	225	104	76	10824	4787	2826
(Possible motif pairs)	ATAAAATAxACACACAC	166595	0	1.01818	1.0916	0.363636	0.357143	0.281231	0.253031	121	209	76	5453	10038	2823
(Possible motif pairs)	ACACACACxTCCATATA	156028	0	1.16732	1.00116	0.692308	0.593074	0.552329	0.472611	209	104	72	10038	4787	2644
(Possible motif pairs)	TCCATATAxAACATAAA	137150	0	1.02233	1.20643	0.313514	0.306667	0.262421	0.212768	104	185	58	4787	8856	2324
(Possible motif pairs)	AACATAAAxCACACACG	122354	0	1.00237	1.08596	0.55303	0.551724	0.462827	0.425186	185	132	73	8856	4479	2073
(Possible motif pairs)	GCCGACACxACACACAC	107062	0	1.24464	1.17079	0.30622	0.246032	0.180713	0.124014	95	209	64	3103	10038	1814
(Possible motif pairs)	TATATAAGxTATAACAC	104041	0	1.01071	1.14918	0.75	0.742049	0.753097	0.648389	249	52	39	13493	2341	1763
(Possible motif pairs)	ACACACACxCACATCTC	101335	0	1.09015	1.14018	0.666667	0.611538	0.590237	0.474862	209	75	50	10038	2909	1717
(Possible motif pairs)	CACGTGTCxTCCACGCG	100314	0	1.3035	1.19966	0.826087	0.633745	0.586064	0.374779	230	92	76	8270	2899	1699
(Possible motif pairs)	ATAAAAACxCTATAAAT	99272.1	0	1.05196	1.10273	0.69863	0.664122	0.601359	0.518401	225	73	51	10824	2797	1682
(Possible motif pairs)	AACATAAAxCAAACCCA	93604.7	0	1.02455	1.14154	0.5625	0.54902	0.493773	0.422184	185	80	45	8856	3212	1586
(Possible motif pairs)	CACGTGTCxAACCGCGT	90587.9	0	1.11474	1.28698	0.74	0.66383	0.548053	0.382011	230	100	74	8270	2799	1534
(Possible motif pairs)	TCCATATAxATAAAATA	90237.8	0	1.06116	1.21485	0.322314	0.303738	0.280396	0.217505	104	121	39	4787	5453	1529
(Possible motif pairs)	ATAAAAACxAAACCACA	89064.1	0	1.00978	1.04512	0.676923	0.67037	0.554983	0.525885	225	65	44	10824	2719	1509
(Possible motif pairs)	CACGTGTCxCGTGGCAC	85505.3	0	1.37726	1.29496	0.87013	0.631783	0.66636	0.373624	230	77	67	8270	2173	1448
(Possible motif pairs)	CACGTGTCxGCCGACAC	81740.7	0	1.01669	1.10401	0.694737	0.683333	0.44602	0.397369	230	95	66	8270	3103	1384
(Possible motif pairs)	TATATAAGxTTATCCAC	80501.5	0	1.05152	1.09369	0.774194	0.736264	0.749451	0.651676	249	62	48	13493	1820	1364
(Possible motif pairs)	CTATAAATxATAAAATA	79969.4	0	1.92019	1.34424	0.31405	0.163551	0.248487	0.096268	73	121	38	2797	5453	1355
(Possible motif pairs)	TATATAAGxCACAAATA	75891.2	0	1.11142	1.00437	0.815789	0.734007	0.729852	0.65383	249	38	31	13493	1762	1286
(Possible motif pairs)	ACACACACxTTATCCAC	75131.6	0	1.34849	1.10142	0.790323	0.586081	0.699451	0.470933	209	62	49	10038	1820	1273
(Possible motif pairs)	AACATAAAxCACAAATA	69288.9	0	1.3939	1.16172	0.736842	0.52862	0.666288	0.411462	185	38	28	8856	1762	1174
(Possible motif pairs)	ACACACACxATATATCC	67052.1	0	1.05367	1.00165	0.650794	0.617647	0.515426	0.48837	209	63	41	10038	2204	1136
(Possible motif pairs)	CACAAATAxATAAAAAC	65995.2	0	1.05926	1.45478	0.115556	0.109091	0.103289	0.067027	38	225	26	1762	10824	1118
(Possible motif pairs)	AACATAAAxTATAACAC	65690.2	0	1.09553	1.01397	0.596154	0.54417	0.475438	0.428003	185	52	31	8856	2341	1113
(Possible motif pairs)	TCAACAAAxAAACCACA	63095.2	0	1.0951	1.18687	0.446154	0.407407	0.393159	0.30249	139	65	29	6427	2719	1069
(Possible motif pairs)	CACAAATAxACACACAC	61033.4	0	1.30622	1.12592	0.124402	0.095238	0.103009	0.07004	38	209	26	1762	10038	1034
(Possible motif pairs)	CAAACCCAxAAACCACA	60962.1	0	2.76923	1.11524	0.492308	0.177778	0.379919	0.123017	80	65	32	3212	2719	1033
(Possible motif pairs)	CTATAAATxTCCATATA	59431.2	0	1.73358	1.06058	0.307692	0.177489	0.210361	0.114414	73	104	32	2797	4787	1007
(Possible motif pairs)	CACGTGTCxCACGTCAG	59264.7	0	1.23098	1.00648	0.814815	0.661922	0.489746	0.395289	230	54	44	8270	2048	1003
(Possible motif pairs)	CACGTGTCxGACCGACC	59085.7	0	1.02804	1.05948	0.701299	0.682171	0.436491	0.40075	230	77	54	8270	2291	1000
(Possible motif pairs)	GCCGACACxCACACACG	52910.9	0	1.38409	1.04473	0.340909	0.246305	0.200045	0.138344	95	132	45	3103	4479	896
(Possible motif pairs)	CACACACGxTCCACGCG	50608.6	0	1.36619	1.04744	0.48913	0.358025	0.295619	0.206582	132	92	45	4479	2899	857
(Possible motif pairs)	TATAACACxTCAACAAA	49933	0	1.20863	1.02026	0.172662	0.142857	0.131632	0.106748	52	139	24	2341	6427	846
(Possible motif pairs)	CACGTGTCxCCACGCGG	48926.7	0	1.44564	1.56106	0.918033	0.635036	0.8625	0.38219	230	61	56	8270	960	828
(Possible motif pairs)	CCGTCCACxACACACAC	47763.4	0	1.0622	1.04872	0.177033	0.166667	0.080594	0.072349	58	209	37	1561	10038	809
(Possible motif pairs)	CACATCTCxTCCATATA	47457.1	0	1.17857	1.05916	0.25	0.212121	0.167955	0.134548	75	104	26	2909	4787	804
(Possible motif pairs)	AAACCACAxCACACACG	47075.4	0	1.23885	1.1922	0.219697	0.17734	0.177942	0.120479	65	132	29	2719	4479	797
(Possible motif pairs)	CACGTGTCxCCGTCCAC	46575.7	0	1.1617	1.09599	0.775862	0.66787	0.504805	0.396481	230	58	45	8270	1561	788
(Possible motif pairs)	AAATACGCxCTATAAAT	45837.4	0	1.48512	1.89119	0.328767	0.221374	0.27744	0.098781	82	73	24	2518	2797	776
(Possible motif pairs)	ATAAAATAxAAATACGC	45647.7	0	1.01715	1.15527	0.365854	0.359684	0.30699	0.261248	121	82	30	5453	2518	773
(Possible motif pairs)	CACACACGxCAAACCCA	45536.7	0	1.10587	1.00802	0.425	0.384314	0.240037	0.215331	132	80	34	4479	3212	771
(Possible motif pairs)	CACGTGTCxACGCGTAA	43104.8	0	1.25465	1.12562	0.837838	0.667785	0.556914	0.394342	230	37	31	8270	1309	729
(Possible motif pairs)	ATAAAATAxTATAACAC	41436.8	0	1.07769	1.05955	0.384615	0.35689	0.299872	0.262617	121	52	20	5453	2341	702
(Possible motif pairs)	CACGTGTCxCGCGTCCT	40965.1	0	1.25261	1.0799	0.824561	0.658273	0.535549	0.395914	230	57	47	8270	1294	693
(Possible motif pairs)	ATAAAATAxATATATCC	40850.9	0	1.18162	1.01732	0.412698	0.349265	0.313975	0.261192	121	63	26	5453	2204	692
(Possible motif pairs)	AAACCACAxTCCATATA	40078.6	0	1.0601	1.02614	0.201923	0.190476	0.141842	0.130393	65	104	21	2719	4787	679
(Possible motif pairs)	TCAACAAAxTTATCCAC	39624.9	0	1.01313	1.17668	0.419355	0.413919	0.368681	0.309263	139	62	26	6427	1820	671
(Possible motif pairs)	CACACACGxAAATACGC	38231.4	0	1.07043	1.12216	0.414634	0.387352	0.25695	0.213911	132	82	34	4479	2518	647
(Possible motif pairs)	TCCATATAxTATAACAC	37363	0	1.06344	1.10735	0.326923	0.30742	0.270397	0.229617	104	52	17	4787	2341	633
(Possible motif pairs)	ACACACACxAAACAGAG	37019.4	0	1.01003	1.07813	0.62963	0.623377	0.532258	0.488782	209	27	17	10038	1178	627
(Possible motif pairs)	CACGTGTCxCGTCACCC	36793.4	0	1.05785	1.17179	0.72093	0.681507	0.494436	0.398873	230	43	31	8270	1258	622
(Possible motif pairs)	TCCATATAxTTATCCAC	34433.5	0	1.11407	1.27296	0.33871	0.304029	0.32033	0.225876	104	62	21	4787	1820	583
(Possible motif pairs)	TATATAAGxACATTAAA	34352.3	0	1.02435	1.01505	0.76	0.741935	0.685512	0.659296	249	25	19	13493	849	582
(Possible motif pairs)	TCCATATAxATATATCC	34065.9	0	1.09237	1.03765	0.333333	0.305147	0.261797	0.230963	104	63	21	4787	2204	577
(Possible motif pairs)	ACTTGGTCxCTTCTTCT	33010.3	0	2.73253	1.8796	0.216867	0.079365	0.141734	0.027596	38	83	18	1014	3944	559
(Possible motif pairs)	CACACACGxCGTGGCAC	32741.2	0	1.16247	1.02025	0.441558	0.379845	0.254947	0.214962	132	77	34	4479	2173	554
(Possible motif pairs)	CACACACGxGACCGACC	31680.2	0	1.07221	1.00391	0.415584	0.387597	0.233959	0.217353	132	77	32	4479	2291	536
(Possible motif pairs)	TTATCCACxTGTCTATA	31654.8	0	1.03837	1.05878	0.19	0.182979	0.095323	0.086704	62	100	19	1820	5623	536
(Possible motif pairs)	TATATAAGxTACTATAT	31459.8	0	1.17514	1.0651	0.866667	0.7375	0.82	0.655141	249	15	13	13493	650	533
(Possible motif pairs)	CACGTCAGxCACACACG	29374.2	0	1.14101	1.00027	0.174242	0.152709	0.110962	0.097223	54	132	23	2048	4479	497
(Possible motif pairs)	GCCGACACxAACCGCGT	28617.8	0	1.13828	1.02278	0.31	0.27234	0.172919	0.148528	95	100	31	3103	2799	484
(Possible motif pairs)	CACAAATAxTCCATATA	28334.9	0	1.02515	1.19365	0.115385	0.112554	0.100272	0.081943	38	104	12	1762	4787	480
(Possible motif pairs)	CACACACGxCCGTCCAC	27379.9	0	1.11586	1.24903	0.431034	0.386282	0.296605	0.212813	132	58	25	4479	1561	463
(Possible motif pairs)	CACAAATAxCACACACG	27138.7	0	1.00296	1.25096	0.113636	0.1133	0.102478	0.081677	38	132	15	1762	4479	459
(Possible motif pairs)	CAAACCCAxAACCGCGT	26963.9	0	1.00714	1.03495	0.24	0.238298	0.162915	0.156298	80	100	24	3212	2799	456
(Possible motif pairs)	AACCGCGTxCACGTCAG	26679.6	0	1.14228	1.50944	0.333333	0.291815	0.220215	0.12772	100	54	18	2799	2048	451
(Possible motif pairs)	ACATTAAAxAACATAAA	26220.2	0	1.03194	1.38865	0.075676	0.073333	0.050136	0.034986	25	185	14	849	8856	444
(Possible motif pairs)	CAAACCCAxAAATACGC	25353.2	0	1.02845	1.06634	0.243902	0.237154	0.170373	0.155353	80	82	20	3212	2518	429
(Possible motif pairs)	GACCGACCxAACCGCGT	25195.9	0	1.34286	1.07158	0.28	0.208511	0.152197	0.105768	77	100	28	2291	2799	426
(Possible motif pairs)	CTATAAATxATATATCC	24984.1	0	1.31066	1.12434	0.269841	0.205882	0.191924	0.130239	73	63	17	2797	2204	423
(Possible motif pairs)	CTTCTTCTxCACGTCAG	24914	0	1.05582	1.01869	0.259259	0.245552	0.206055	0.19158	83	54	14	3944	2048	422
(Possible motif pairs)	CACGTGTCxCGACGCCT	24581.3	0	1.15968	1.01947	0.785714	0.677524	0.474828	0.401626	230	28	22	8270	874	415
(Possible motif pairs)	CACGTGTCxAGCCACCG	24112.9	0	1.11659	1.09069	0.76	0.680645	0.488595	0.401194	230	25	19	8270	833	407
(Possible motif pairs)	CCGTCCACxTCCATATA	23693.9	0	1.0821	1.04407	0.182692	0.168831	0.083769	0.074145	58	104	19	1561	4787	401
(Possible motif pairs)	CCACGCGGxTCCACGCG	23626.8	0	2.39368	1.79702	0.315217	0.131687	0.137634	0.031997	61	92	29	960	2899	399
(Possible motif pairs)	ACGCGTAAxCACACACG	23061.9	0	1.45694	1.03746	0.136364	0.093596	0.087073	0.057607	37	132	18	1309	4479	390
(Possible motif pairs)	CGTGGCACxAACCGCGT	22785.2	0	1.19804	1.13226	0.26	0.217021	0.137549	0.101401	77	100	26	2173	2799	385
(Possible motif pairs)	CACGTGTCxCGTGTACC	22747.2	0	1.2868	1.19137	0.862069	0.669935	0.610493	0.398222	230	29	25	8270	629	384
(Possible motif pairs)	CCACGCGGxCGTGGCAC	22587.3	0	2.32684	2.37628	0.324675	0.139535	0.175334	0.03171	61	77	25	960	2173	381
(Possible motif pairs)	TCCACGCGxAAATACGC	21767.3	0	1.02845	1.00579	0.280488	0.272727	0.146148	0.141286	92	82	23	2899	2518	368
(Possible motif pairs)	AACCGCGTxACGCGTAA	21709.2	0	1.88922	1.16691	0.513514	0.271812	0.280367	0.127177	100	37	19	2799	1309	367
(Possible motif pairs)	ACACACACxATAAAGCC	21267	0	1.00193	1.0735	0.625	0.623794	0.527086	0.49005	209	24	15	10038	683	360
(Possible motif pairs)	CACGTCAGxGCCGACAC	21106.4	0	1.06371	1.10839	0.168421	0.158333	0.11505	0.097582	54	95	16	2048	3103	357
(Possible motif pairs)	ATAAAAACxTGACATCA	20618.6	0	1.04502	1.00705	0.7	0.669841	0.556619	0.528907	225	20	14	10824	627	349
(Possible motif pairs)	CACGTCAGxCGCGTCCT	20359	0	1.70702	1.74909	0.245614	0.143885	0.265842	0.089038	54	57	14	2048	1294	344
(Possible motif pairs)	ACGCGTAAxTCCACGCG	20345	0	1.43071	1.50691	0.141304	0.098765	0.118662	0.055039	37	92	13	1309	2899	344
(Possible motif pairs)	ACACACACxCTCTCTAA	20321.1	0	1.03179	1.10823	0.642857	0.623053	0.55935	0.489176	209	14	9	10038	615	344
(Possible motif pairs)	AACCGCGTxCGCGTCCT	19844.6	0	1.37562	1.46173	0.385965	0.280576	0.258887	0.128749	100	57	22	2799	1294	335
(Possible motif pairs)	AAATACGCxTATAACAC	19217	0	1.02536	1.11694	0.25	0.243816	0.13883	0.12122	82	52	13	2518	2341	325
(Possible motif pairs)	ACGCGTAAxTCCATATA	19014.9	0	1.06615	1.00007	0.115385	0.108225	0.067266	0.063087	37	104	12	1309	4787	322
(Possible motif pairs)	ACTAAACAxACACACAC	18965.5	0	1.20574	1.20907	0.066986	0.055556	0.031978	0.021936	21	209	14	549	10038	321
(Possible motif pairs)	ACACACACxCTCTTTCC	18904.5	0	1.0735	1.00353	0.666667	0.621019	0.528053	0.490164	209	21	14	10038	606	320
(Possible motif pairs)	CACGTGTCxACGAACAC	18802.3	0	1.02153	1.09827	0.7	0.685246	0.452211	0.403071	230	30	21	8270	701	317
(Possible motif pairs)	TATATAAGxATCACTAA	18655.9	0	1.09825	1.00144	0.8125	0.739812	0.724771	0.658982	249	16	13	13493	436	316
(Possible motif pairs)	CACGTGTCxACACGTAT	18498.9	0	1.50481	1.68013	1	0.664537	1	0.395527	230	22	22	8270	312	312
(Possible motif pairs)	TCCACGCGxCGCGTCCT	18291.3	0	1.44255	1.22318	0.368421	0.255396	0.238794	0.135333	92	57	21	2899	1294	309
(Possible motif pairs)	GACCGACCxCCGTCCAC	18277.5	0	1.67574	1.12471	0.344828	0.205776	0.19795	0.105029	77	58	20	2291	1561	309
(Possible motif pairs)	CACACACGxCGCGTCCT	18237.7	0	1.08382	1.00766	0.421053	0.388489	0.238022	0.217943	132	57	24	4479	1294	308
(Possible motif pairs)	ATAAAGCCxCACGTGTC	17800.7	0	1.1087	1.03899	0.073913	0.066667	0.036276	0.031492	24	230	17	683	8270	300
(Possible motif pairs)	GCCGACACxTTATCCAC	17339.6	0	1.02933	1.03593	0.290323	0.282051	0.160989	0.150978	95	62	18	3103	1820	293
(Possible motif pairs)	CACATCTCxACCCATCC	17251	0	3.48727	1.59019	0.684211	0.196203	0.724566	0.130661	75	19	13	2909	403	292
(Possible motif pairs)	CCGTCCACxGCCGACAC	16338.2	0	1.13684	1.05511	0.189474	0.166667	0.088946	0.074153	58	95	18	1561	3103	276
(Possible motif pairs)	AAATACGCxTTATCCAC	15690	0	1.06745	1.12683	0.258065	0.241758	0.145604	0.121051	82	62	16	2518	1820	265
(Possible motif pairs)	CAACACGGxCACGTGTC	15501.8	0	1.4837	1.09618	0.056522	0.038095	0.03156	0.019405	17	230	13	497	8270	261
(Possible motif pairs)	ACTAAACAxTCAACAAA	15479.4	0	1.55108	1.28251	0.079137	0.05102	0.040766	0.020493	21	139	11	549	6427	262
(Possible motif pairs)	CGTGGCACxCACGTCAG	15446.6	0	1.15638	1.05965	0.259259	0.224199	0.127441	0.104003	77	54	14	2173	2048	261
(Possible motif pairs)	ACCCATCCxACACACAC	15014.2	0	1.30622	1.35135	0.062201	0.047619	0.025304	0.014335	19	209	13	403	10038	254
(Possible motif pairs)	AACCGCGTxCCGTCCAC	14936	0	1.19397	1.00178	0.344828	0.288809	0.161435	0.134969	100	58	20	2799	1561	252
(Possible motif pairs)	CGTCACCCxTCCACGCG	14567.6	0	1.14457	1.28446	0.141304	0.123457	0.084857	0.05772	43	92	13	1258	2899	246
(Possible motif pairs)	CCACGTAGxTCCACGCG	14498.8	0	1.63509	1.07755	0.141304	0.08642	0.084512	0.047967	34	92	13	1086	2899	245
(Possible motif pairs)	CAAACCCAxAACCCCAC	13997.6	0	2.90644	1.14912	0.642857	0.221184	0.497899	0.149078	80	14	9	3212	476	237
(Possible motif pairs)	CACGTGTCxCCGCCCCA	13967.5	0	1.02083	1.05539	0.7	0.685714	0.435185	0.403931	230	20	14	8270	540	235
(Possible motif pairs)	TATAACACxATAAAGCC	13821.8	0	2.35606	1.36298	0.333333	0.141479	0.342606	0.106689	52	24	8	2341	683	234
(Possible motif pairs)	CACACACGxAGCCACCG	13685.6	0	1.12727	1.13498	0.44	0.390323	0.277311	0.216746	132	25	11	4479	833	231
(Possible motif pairs)	AACCGCGTxCCACGCGG	13613.9	0	1.41846	1.27416	0.393443	0.277372	0.238542	0.131984	100	61	24	2799	960	229
(Possible motif pairs)	ACACACACxTCTTTACA	13593.9	0	1.07131	1.00155	0.666667	0.622291	0.526316	0.490523	209	12	8	10038	437	230
(Possible motif pairs)	ATATATCCxCACAAATA	13592	0	1.13684	1.08597	0.210526	0.185185	0.130533	0.105731	63	38	8	2204	1762	230
(Possible motif pairs)	TTATCCACxTATAACAC	13132.3	0	1.0466	1.02579	0.192308	0.183746	0.094831	0.088331	62	52	10	1820	2341	222
(Possible motif pairs)	AACATAAAxAACCCCAC	12941.5	0	1.03632	1.02578	0.571429	0.551402	0.460084	0.432802	185	14	8	8856	476	219
(Possible motif pairs)	TATATAAGxACACGTAT	12940.1	0	1.04252	1.02055	0.772727	0.741214	0.701923	0.659742	249	22	17	13493	312	219
(Possible motif pairs)	CCGTCCACxCACGTCAG	12849.1	0	1.08411	1.3369	0.185185	0.170819	0.105957	0.073107	58	54	10	1561	2048	217
(Possible motif pairs)	CACACACGxACATTAAA	12743.1	0	1.01639	1.14428	0.4	0.393548	0.253239	0.21774	132	25	10	4479	849	215
(Possible motif pairs)	ATAAAATAxTCTCTCCC	12408.4	0	1.00724	1.0251	0.363636	0.361022	0.275229	0.266562	121	22	8	5453	763	210
(Possible motif pairs)	GCCGACACxCCACGCGG	12375.2	0	1.19781	1.21665	0.327869	0.273723	0.216667	0.148675	95	61	20	3103	960	208
(Possible motif pairs)	AGCCACCGxTCCATATA	12110.9	0	1.04525	1.02067	0.076923	0.073593	0.042824	0.040141	25	104	8	833	4787	205
(Possible motif pairs)	ATAAAATAxTACTATAT	11579.9	0	1.11304	1.01944	0.4	0.359375	0.301538	0.265747	121	15	6	5453	650	196
(Possible motif pairs)	CGTACGAGxCACGTGTC	11080.7	0	1.21739	1.25525	0.034783	0.028571	0.022491	0.014718	11	230	8	365	8270	186
(Possible motif pairs)	ATAAAAACxCTACTACT	10765	0	1.08588	1.01564	0.727273	0.669753	0.583333	0.528926	225	11	8	10824	312	182
(Possible motif pairs)	GACCGACCxCCGACTTC	10714	0	2.51875	1.0448	0.52	0.206452	0.28062	0.106636	77	25	13	2291	645	181
(Possible motif pairs)	CGCGTCCTxCGTGGCAC	10698.2	0	1.09091	1.24456	0.181818	0.166667	0.082835	0.061011	57	77	14	1294	2173	180
(Possible motif pairs)	CACACACGxACGAACAC	10625.6	0	1.01667	1.15249	0.4	0.393443	0.25535	0.217931	132	30	12	4479	701	179
(Possible motif pairs)	ACACGTATxACACACAC	10540.3	0	1.05502	1.30373	0.066986	0.063492	0.017733	0.012892	22	209	14	312	10038	178
(Possible motif pairs)	CACGTGTCxCGTGCCCA	10313.6	0	1.06143	1.24148	0.727273	0.685185	0.530675	0.402716	230	11	8	8270	326	173
(Possible motif pairs)	ACGCGTAAxCGTGGCAC	10138.2	0	1.24098	1.01743	0.12987	0.104651	0.078693	0.062325	37	77	10	1309	2173	171
(Possible motif pairs)	CGTCACCCxGACCGACC	9903.39	0	1.15179	1.05234	0.142857	0.124031	0.072894	0.06014	43	77	11	1258	2291	167
(Possible motif pairs)	TCTCTCCCxCTTCTTCT	9746.05	0	1.13855	1.01312	0.072289	0.063492	0.041836	0.036269	22	83	6	763	3944	165
(Possible motif pairs)	CCACGCGGxAAACCACA	9553.5	0	1.01727	1.28079	0.184615	0.181481	0.058845	0.045165	61	65	12	960	2719	160
(Possible motif pairs)	AGCCACCGxTCCACGCG	9369.28	0	1.24297	1.13894	0.086957	0.069959	0.054502	0.038499	25	92	8	833	2899	158
(Possible motif pairs)	AACCGCGTxTTCTAGAA	9271.06	0	1.1703	1.00108	0.34375	0.293729	0.159184	0.135873	100	32	11	2799	980	156
(Possible motif pairs)	CACGTGTCxGTTCACAC	8955.71	0	1.06143	1.08351	0.727273	0.685185	0.464396	0.403799	230	11	8	8270	323	150
(Possible motif pairs)	CGACTCGCxACACACAC	8934.08	0	1.05502	1.11429	0.033493	0.031746	0.015043	0.012796	11	209	7	284	10038	151
(Possible motif pairs)	CACGTCAGxCCACGCGG	8849.72	0	1.14907	1.375	0.180328	0.156934	0.154167	0.097576	54	61	11	2048	960	148
(Possible motif pairs)	CTTCTTCTxCTTTATTA	8564.79	0	1.12892	1.03388	0.277778	0.246057	0.224111	0.192014	83	18	5	3944	647	145
(Possible motif pairs)	GCCGACACxTGACATCA	8544.39	0	1.0618	1.44772	0.3	0.28254	0.229665	0.149407	95	20	6	3103	627	144
(Possible motif pairs)	TCAACAAAxACCCATCC	8522.56	0	1.01567	1.12149	0.421053	0.414557	0.35732	0.313695	139	19	8	6427	403	144
(Possible motif pairs)	ACACCGTCxAACCGCGT	8333.21	0	1.80769	1.43499	0.1	0.055319	0.050018	0.019282	23	100	10	480	2799	140
(Possible motif pairs)	CTTAGCCGxTTATCCAC	8321.39	0	1.30466	1.75019	0.129032	0.098901	0.076923	0.033688	35	62	8	767	1820	140
(Possible motif pairs)	TCCACGCGxCTTAGCCG	8260.53	0	1.16402	1.10929	0.314286	0.27	0.181226	0.140351	92	35	11	2899	767	139
(Possible motif pairs)	CACACACGxAACCCCAC	8197.96	0	1.284	1.03798	0.5	0.389408	0.289916	0.217529	132	14	7	4479	476	138
(Possible motif pairs)	AACCGCGTxCTTAGCCG	8096.46	0	1.28079	1.02232	0.371429	0.29	0.177314	0.135418	100	35	13	2799	767	136
(Possible motif pairs)	CACACACGxACCCATCC	8026.47	0	1.21694	1.26919	0.473684	0.389241	0.334988	0.216886	132	19	9	4479	403	135
(Possible motif pairs)	CCACGCGGxCGCGTCCT	7790.61	0	1.59039	1.45655	0.263158	0.165468	0.100464	0.043369	61	57	15	960	1294	130
(Possible motif pairs)	GACCGACCxCCGCCCCA	7650.81	0	2.08456	1.0544	0.45	0.215873	0.238889	0.108687	77	20	9	2291	540	129
(Possible motif pairs)	AACCGCGTxCGTGTACC	7620.78	0	1.43887	1.04856	0.413793	0.287582	0.203498	0.134879	100	29	12	2799	629	128
(Possible motif pairs)	GACCGACCxCCACGCGG	7601.74	0	1.17818	1.01036	0.262295	0.222628	0.132292	0.111134	77	61	16	2291	960	127
(Possible motif pairs)	TATAACACxACTTGGTC	7520.88	0	1.01945	1.07752	0.157895	0.154882	0.125247	0.114018	52	38	6	2341	1014	127
(Possible motif pairs)	TCTCTCCCxCACATCTC	7397.09	0	1.01961	1.1575	0.066667	0.065385	0.04297	0.036409	22	75	5	763	2909	125
(Possible motif pairs)	ATAAAATAxATCACTAA	7335.82	0	1.04022	1.02591	0.375	0.360502	0.284404	0.266503	121	16	6	5453	436	124
(Possible motif pairs)	AACCGCGTxACGAACAC	7332.85	0	1.12963	1.14529	0.333333	0.295082	0.175464	0.135624	100	30	10	2799	701	123
(Possible motif pairs)	ACTTGGTCxGACCGACC	7252.82	0	1.03986	1.0415	0.116883	0.112403	0.053252	0.04917	38	77	9	1014	2291	122
(Possible motif pairs)	TCAACAAAxGTTCACAC	7156.88	0	1.09905	1.08693	0.454545	0.41358	0.374613	0.313591	139	11	5	6427	323	121
(Possible motif pairs)	ACACTCCAxTATATAAG	7092.44	0	1.03615	1.16783	0.024096	0.023256	0.008894	0.00735	8	249	6	171	13493	120
(Possible motif pairs)	CCACGCGGxATATATCC	7015.05	0	1.05734	1.08561	0.190476	0.180147	0.053085	0.046248	61	63	12	960	2204	117
(Possible motif pairs)	ACACTCCAxACACACAC	6868.17	0	1.80861	1.20749	0.028708	0.015873	0.011556	0.005292	8	209	6	171	10038	116
(Possible motif pairs)	CAAACCCAxCTCTTTCC	6806.69	0	1.21236	1.00205	0.285714	0.235669	0.189769	0.156209	80	21	6	3212	606	115
(Possible motif pairs)	CTTCTTCTxCCGCCCCA	6683.26	0	1.00961	1.07621	0.25	0.247619	0.209259	0.19259	83	20	5	3944	540	113
(Possible motif pairs)	TCCACGCGxCCGACTTC	6658.61	0	1.18095	1.04392	0.32	0.270968	0.173643	0.14085	92	25	8	2899	645	112
(Possible motif pairs)	CACATCTCxACGAACAC	6643.85	0	1.04657	1.07693	0.233333	0.222951	0.159772	0.141757	75	30	7	2909	701	112
(Possible motif pairs)	CACACACGxACACGTAT	6547.6	0	1.55424	1.04464	0.590909	0.380192	0.352564	0.217147	132	22	13	4479	312	110
(Possible motif pairs)	CACACACGxGTTCACAC	6372.38	0	1.15963	1.31393	0.454545	0.391975	0.331269	0.217415	132	11	5	4479	323	107
(Possible motif pairs)	TTATCCACxCCACGCGG	6367.77	0	1.1917	1.05261	0.213115	0.178832	0.110417	0.088024	62	61	13	1820	960	106
(Possible motif pairs)	AGCCACCGxCACGTCAG	6331.31	0	1.30093	1.01696	0.092593	0.071174	0.052246	0.039491	25	54	5	833	2048	107
(Possible motif pairs)	CTTAGCCGxCGTGGCAC	6316.19	0	1.34026	1.00539	0.12987	0.096899	0.04878	0.036201	35	77	10	767	2173	106
(Possible motif pairs)	CTCTCTAAxTCCACGCG	6301.55	0	1.05652	1.19211	0.043478	0.041152	0.036564	0.029031	14	92	4	615	2899	106
(Possible motif pairs)	ACGCGTAAxCCACGCGG	6206.69	0	1.04809	1.65284	0.114754	0.109489	0.107292	0.061935	37	61	7	1309	960	103
(Possible motif pairs)	CGTACGAGxCCGTCCAC	6058.32	0	3.97988	1.17806	0.086207	0.021661	0.065343	0.013937	11	58	5	365	1561	102
(Possible motif pairs)	CACGTGTCxACGCGTCA	6057.86	0	1.47945	1.5162	1	0.675926	0.901786	0.402018	230	11	11	8270	112	101
(Possible motif pairs)	AACCCCACxTCCACGCG	6008.97	0	1.05652	1.54177	0.043478	0.041152	0.03484	0.021388	14	92	4	476	2899	101
(Possible motif pairs)	TATATAAGxCGTAGACA	5910.97	0	1.00915	1.04977	0.75	0.743202	0.699301	0.660111	249	4	3	13493	143	100
(Possible motif pairs)	AGCCACCGxCCACGCGG	5906.36	0	1.74681	1.54822	0.114754	0.065693	0.102083	0.037747	25	61	7	833	960	98
(Possible motif pairs)	CTTCTTCTxTCTTTACA	5732.12	0	1.00937	1.14298	0.25	0.247678	0.221968	0.192398	83	12	3	3944	437	97
(Possible motif pairs)	CCGTCCACxCCACGCGG	5719.34	0	1.29763	1.01293	0.213115	0.164234	0.098958	0.075288	58	61	13	1561	960	95
(Possible motif pairs)	GCCGACACxAACCCCAC	5589.21	0	1.27381	1.02818	0.357143	0.280374	0.197479	0.150782	95	14	5	3103	476	94
(Possible motif pairs)	CCACGTAGxACGCGTAA	5569.69	0	1.07387	1.28908	0.108108	0.100671	0.071811	0.051875	34	37	4	1086	1309	94
(Possible motif pairs)	CTTAGCCGxATATATCC	5415.28	0	1.07936	1.03146	0.111111	0.102941	0.041289	0.037086	35	63	7	767	2204	91
(Possible motif pairs)	CGACGCCTxCGCGTCCT	5319.1	0	1.06026	1.5815	0.087719	0.082734	0.068779	0.041018	28	57	5	874	1294	89
(Possible motif pairs)	CACGTCAGxCTTAGCCG	5293.29	0	1.07143	1.08715	0.171429	0.16	0.116037	0.099619	54	35	6	2048	767	89
(Possible motif pairs)	CACACACGxACACTCCA	5246.6	0	1.94643	1.21996	0.75	0.385321	0.51462	0.216722	132	8	6	4479	171	88
(Possible motif pairs)	GACCGACCxCGTACGAG	5175.21	0	2.04546	1.06098	0.454545	0.222222	0.238356	0.109832	77	11	5	2291	365	87
	TCCATATAxACACGTAT	5172.14	0	1.18561	1.00683	0.363636	0.306709	0.278846	0.233598	104	22	8	4787	312	87
	CTTCTTCTxATCACTAA	5146.74	0	1.00949	1.02476	0.25	0.247649	0.199541	0.192889	83	16	4	3944	436	87
	CGTGTACCxGACCGACC	5075.94	0	1.06612	1.16052	0.090909	0.085271	0.037102	0.029987	29	77	7	629	2291	85
	ACGCGTAAxCAACACGG	5038.52	0	1.06891	2.6059	0.117647	0.110063	0.171026	0.0614	37	17	2	1309	497	85
	ACCCATCCxCAAACCCA	4809.54	0	1.13839	1.18466	0.0625	0.054902	0.025218	0.018699	19	80	5	403	3212	81
	CACGTCAGxAACTTCCT	4740.46	0	1.03667	1.02056	0.166667	0.160772	0.10582	0.10002	54	24	4	2048	756	80
	CCCACTCAxATAAAAAC	4570.9	0	1.22222	1.0356	0.022222	0.018182	0.007114	0.00562	7	225	5	131	10824	77
	CCCACTCAxCACACACG	4368.8	0	2.0505	2.18623	0.030303	0.014778	0.016298	0.003636	7	132	4	131	4479	73
	CACGTGTCxGACTCATA	4294.51	0	1.06143	1.02082	0.727273	0.685185	0.438272	0.404489	230	11	8	8270	162	71
	CACACACGxTGGGTCCC	4250.46	0	1.05971	1.1523	0.416667	0.393189	0.266917	0.218586	132	12	5	4479	266	71
	CACGTGTCxCCCACTCA	4238.19	0	1.04127	1.27048	0.714286	0.685976	0.534351	0.403921	230	7	5	8270	131	70
	GTTCACACxTCCACGCG	4118.52	0	1.50932	1.08854	0.043478	0.028807	0.023801	0.014487	11	92	4	323	2899	69
	CCTTCCATxTCCATATA	4025.85	0	1.33269	1.17436	0.028846	0.021645	0.014205	0.009076	8	104	3	210	4787	68
	TATAACACxCAACACGG	4024.54	0	1.14526	1.04777	0.176471	0.154088	0.136821	0.114021	52	17	3	2341	497	68
	ACCCATCCxAAACCACA	3980	0	1.10769	1.17273	0.061538	0.055556	0.024641	0.018969	19	65	4	403	2719	67
	TGGGTCCCxGACCGACC	3772.33	0	1.11688	2.20025	0.038961	0.034884	0.027499	0.01119	12	77	3	266	2291	63
	TCCACGCGxACACGTAT	3670.76	0	1.17166	1.18301	0.318182	0.271565	0.195513	0.141054	92	22	7	2899	312	61
	CTCTTTCCxCGCGTCCT	3429.52	0	1.14758	1.33808	0.070175	0.061151	0.044049	0.028686	21	57	4	606	1294	57
	AAATACGCxACCCATCC	3358.11	0	1.07997	1.04675	0.263158	0.243671	0.138958	0.122922	82	19	5	2518	403	56
	ACCCATCCxTATAACAC	3328.6	0	1.02043	1.22218	0.057692	0.056537	0.023921	0.019181	19	52	3	403	2341	56
	TCTCTCCCxCGCGTCCT	3248.25	0	1.08382	1.03933	0.070175	0.064748	0.041731	0.037047	22	57	4	763	1294	54
	CCGTCCACxGTTCACAC	3230.6	0	1.60661	1.38854	0.272727	0.169753	0.167183	0.074942	58	11	3	1561	323	54
	CGTCACCCxACTAAACA	3218.04	0	1.53358	1.05918	0.190476	0.124204	0.098361	0.060554	43	21	4	1258	549	54
	CGTACGAGxGGTCCGCA	3195.21	0	6.6	2.92061	0.2	0.030303	0	0.017908	11	5	1	365	50	0
	ATATATCCxACCCATCC	3162.73	0	1.12756	1.08605	0.210526	0.186709	0.131514	0.107394	63	19	4	2204	403	53
	CTATAAATxACACGTAT	3123.73	0	1.04612	1.16776	0.227273	0.217252	0.166667	0.136431	73	22	5	2797	312	52
	CCGACTTCxCGCGTCCT	3076.18	0	1.2193	1.04144	0.087719	0.071942	0.039413	0.031038	25	57	5	645	1294	51
	CGTACGAGxCGTGGCAC	3061.74	0	1.25649	1.08617	0.038961	0.031008	0.02347	0.017197	11	77	3	365	2173	51
	ACACGTATxCACATCTC	3004.98	0	1.01961	1.12746	0.066667	0.065385	0.017188	0.014952	22	75	5	312	2909	50
	ACACCGTCxCCGTCCAC	2946.54	0	1.32663	1.036	0.086207	0.064982	0.03139	0.022839	23	58	5	480	1561	49
	TCCACGCGxTGGGTCCC	2882.62	0	1.22348	1.04324	0.333333	0.272446	0.180451	0.141377	92	12	4	2899	266	48
	GACCGACCxACACGTAT	2786.01	0	1.2023	1.09901	0.272727	0.226837	0.147436	0.111581	77	22	6	2291	312	46
	ACATTAAAxTCTCTCCC	2669.58	0	1.23715	1.16625	0.090909	0.073482	0.058978	0.040877	25	22	2	849	763	45
	ACGCGTCAxTCCACGCG	2660.6	0	2.20109	1.77793	0.054348	0.024691	0.015178	0.003878	11	92	5	112	2899	44
	CCGCCCCAxCGTCACCC	2629.44	0	1.19836	1.12828	0.069767	0.058219	0.034976	0.025868	20	43	3	540	1258	44
	CCGACTTCxAACCCCAC	2559.29	0	1.99379	1.50196	0.142857	0.071651	0.090336	0.030166	25	14	2	645	476	43
	CCGACTTCxCCACGCGG	2550.64	0	1.12295	1.2261	0.081967	0.072993	0.042708	0.031019	25	61	5	645	960	41
	CCTTCCATxCAAACCCA	2498.48	0	1.0625	1.26145	0.025	0.023529	0.013076	0.009756	8	80	2	210	3212	42
	CCACGCGGxCGTGTACC	2495.39	0	1.1511	1.18916	0.206897	0.179739	0.063593	0.046458	61	29	6	960	629	40
	CCTTCCATxCTTCTTCT	2488.4	0	1.01205	1.03269	0.024096	0.02381	0.010649	0.010189	8	83	2	210	3944	42
	CTCTCTAAxAATTCTCT	2425.97	0	1.04348	1.5137	0.043478	0.041667	0.04638	0.029364	14	23	1	615	884	41
	CCGTCCACxATCACTAA	2408.03	0	1.0875	1.10907	0.1875	0.172414	0.091743	0.076065	58	16	3	1561	436	40
	CACACACGxACGCGTCA	2367.1	0	1.4026	1.1362	0.545455	0.388889	0.348214	0.218504	132	11	6	4479	112	39
	GTAGGACCxGACCGACC	2347.63	0	1.67532	1.01282	0.038961	0.023256	0.017023	0.010033	9	77	3	221	2291	39
	ATAAAATAxACGCGTCA	2274.89	0	1.26959	1.00283	0.454545	0.358025	0.339286	0.266486	121	11	5	5453	112	38
	AAACAGAGxACTAAACA	2258.96	0	1.19619	1.00923	0.095238	0.079618	0.069217	0.057335	27	21	2	1178	549	38
	ACACGTATxCCGTCCAC	2255.84	0	1.40467	1.15795	0.086207	0.061372	0.023703	0.014573	22	58	5	312	1561	37
	CCACGCGGxAACCCCAC	2195.85	0	1.18596	1.33759	0.214286	0.180685	0.073529	0.046352	61	14	3	960	476	35
	CTTAGCCGxCGTGTACC	2182.94	0	1.36151	1.13879	0.137931	0.101307	0.057234	0.036914	35	29	4	767	629	36
	AACCGCGTxATAACCGT	2142.48	0	1.26418	1.50599	0.375	0.296636	0.259259	0.136178	100	8	3	2799	135	35
	AGCCACCGxAACTTCCT	2142.11	0	1.12681	1.0433	0.083333	0.073955	0.047619	0.040506	25	24	2	833	756	36
	CAACACGGxACGAACAC	2101.34	0	1.35556	1.57304	0.066667	0.04918	0.049929	0.023415	17	30	2	497	701	35
	ATAAAGCCxAACCCCAC	2081.53	0	2.08442	1.08636	0.142857	0.068536	0.073529	0.032471	24	14	2	683	476	35
	GTAGGACCxAAACCACA	2080.63	0	1.18681	1.03289	0.030769	0.025926	0.012872	0.010501	9	65	2	221	2719	35
	TCCACGCGxGTCGTCAA	2053.78	0	1.21852	1.02667	0.333333	0.273556	0.177083	0.141551	92	6	2	2899	192	34
	GTCGTCAAxACGCGTCA	2004.2	0	5.89091	1.34238	0.090909	0.015432	0	0.009449	6	11	1	192	112	0
	CAACACGGxCCACGTAG	1968.79	0	1.18039	1.07332	0.058824	0.049834	0.030387	0.023984	17	34	2	497	1086	33
	GTAGGACCxCTATAAAT	1911.04	0	1.02544	1.04102	0.027397	0.026718	0.011441	0.010717	9	73	2	221	2797	32
	TTCTAGAAxTGACATCA	1910.54	0	1.05	1.01545	0.1	0.095238	0.051037	0.047867	32	20	2	980	627	32
	CTCTTTCCxCGACGCCT	1910.5	0	1.15413	1.08092	0.071429	0.061889	0.036613	0.029349	21	28	2	606	874	32
	TGGGTCCCxCCACGCGG	1904.86	0	1.49727	1.72206	0.04918	0.032847	0.03125	0.01212	12	61	3	266	960	30
